# Supplementary material for: Whole-Genome Re-Sequencing of Corylus heterophylla Blank-Nut Mutants Reveals Sequence Variations in Genes Associated With Embryo Abortion
Source: Front Plant Sci. 2019 Nov 13;10:1465. doi: 10.3389/fpls.2019.01465 (PMC6863972; doi:10.3389/fpls.2019.01465)
Supplement: Supplementary file 1 [file Table_1.xls]

Table S1 3081 common and unique SNPs in Empty1-Empty4
C.avellana_Jefferson_00002	193938	A	C.avellana_Jefferson_00002	193938	193938	T	A	intronic	g25	.	.
C.avellana_Jefferson_00002	216820	C	C.avellana_Jefferson_00002	216820	216820	T	C	intergenic	g27(dist=3234),g28(dist=4033)	.	.
C.avellana_Jefferson_00002	216835	A	C.avellana_Jefferson_00002	216835	216835	G	A	intergenic	g27(dist=3249),g28(dist=4018)	.	.
C.avellana_Jefferson_00002	216885	A	C.avellana_Jefferson_00002	216885	216885	G	A	intergenic	g27(dist=3299),g28(dist=3968)	.	.
C.avellana_Jefferson_00002	216907	A	C.avellana_Jefferson_00002	216907	216907	G	A	intergenic	g27(dist=3321),g28(dist=3946)	.	.
C.avellana_Jefferson_00002	261675	T	C.avellana_Jefferson_00002	261675	261675	C	T	intergenic	g31(dist=10917),g32(dist=8449)	.	.
C.avellana_Jefferson_00002	261676	G	C.avellana_Jefferson_00002	261676	261676	A	G	intergenic	g31(dist=10918),g32(dist=8448)	.	.
C.avellana_Jefferson_00002	261718	G	C.avellana_Jefferson_00002	261718	261718	A	G	intergenic	g31(dist=10960),g32(dist=8406)	.	.
C.avellana_Jefferson_00003	41225	C	C.avellana_Jefferson_00003	41225	41225	A	C	downstream	g39	.	.
C.avellana_Jefferson_00003	112980	T	C.avellana_Jefferson_00003	112980	112980	C	T	downstream	g50	.	.
C.avellana_Jefferson_00004	193218	A	C.avellana_Jefferson_00004	193218	193218	G	A	intronic	g87	.	.
C.avellana_Jefferson_00005	39783	G	C.avellana_Jefferson_00005	39783	39783	A	G	upstream	g93	.	.
C.avellana_Jefferson_00005	108118	T	C.avellana_Jefferson_00005	108118	108118	A	T	upstream;downstream	g101;g100	.	.
C.avellana_Jefferson_00005	167572	G	C.avellana_Jefferson_00005	167572	167572	A	G	UTR3	g108	.	.
C.avellana_Jefferson_00005	169467	G	C.avellana_Jefferson_00005	169467	169467	A	G	intergenic	g108(dist=1770),g109(dist=2815)	.	.
C.avellana_Jefferson_00005	169622	C	C.avellana_Jefferson_00005	169622	169622	A	C	intergenic	g108(dist=1925),g109(dist=2660)	.	.
C.avellana_Jefferson_00005	169674	A	C.avellana_Jefferson_00005	169674	169674	G	A	intergenic	g108(dist=1977),g109(dist=2608)	.	.
C.avellana_Jefferson_00005	180381	A	C.avellana_Jefferson_00005	180381	180381	G	A	intronic	g110	.	.
C.avellana_Jefferson_00006	166475	T	C.avellana_Jefferson_00006	166475	166475	C	T	upstream	g142	.	.
C.avellana_Jefferson_00006	166527	A	C.avellana_Jefferson_00006	166527	166527	C	A	upstream	g142	.	.
C.avellana_Jefferson_00008	28665	T	C.avellana_Jefferson_00008	28665	28665	C	T	intronic	g175	.	.
C.avellana_Jefferson_00008	54588	G	C.avellana_Jefferson_00008	54588	54588	T	G	exonic	g181	synonymous SNV	g181:g181.t1:exon1:c.135T>G:p.45,
C.avellana_Jefferson_00008	64350	A	C.avellana_Jefferson_00008	64350	64350	G	A	exonic	g183	synonymous SNV	g183:g183.t1:exon2:c.361C>T:p.121,
C.avellana_Jefferson_00008	76574	A	C.avellana_Jefferson_00008	76574	76574	C	A	exonic	g187	synonymous SNV	g187:g187.t1:exon3:c.516G>T:p.R172R,
C.avellana_Jefferson_00008	95721	T	C.avellana_Jefferson_00008	95721	95721	C	T	exonic	g191	nonsynonymous SNV	g191:g191.t1:exon2:c.88G>A:p.V30M,
C.avellana_Jefferson_00008	119666	A	C.avellana_Jefferson_00008	119666	119666	G	A	upstream	g198	.	.
C.avellana_Jefferson_00009	27455	T	C.avellana_Jefferson_00009	27455	27455	C	T	intronic	g211	.	.
C.avellana_Jefferson_00009	57673	G	C.avellana_Jefferson_00009	57673	57673	A	G	exonic	g215	synonymous SNV	g215:g215.t1:exon14:c.2217T>C:p.L739L,
C.avellana_Jefferson_00009	67534	T	C.avellana_Jefferson_00009	67534	67534	A	T	upstream	g215	.	.
C.avellana_Jefferson_00009	77588	C	C.avellana_Jefferson_00009	77588	77588	T	C	intergenic	g216(dist=3167),g217(dist=1150)	.	.
C.avellana_Jefferson_00009	81570	A	C.avellana_Jefferson_00009	81570	81570	T	A	upstream	g217	.	.
C.avellana_Jefferson_00009	161180	A	C.avellana_Jefferson_00009	161180	161180	C	A	intronic	g224	.	.
C.avellana_Jefferson_00012	61509	A	C.avellana_Jefferson_00012	61509	61509	T	A	downstream	g277,g278	.	.
C.avellana_Jefferson_00012	93331	T	C.avellana_Jefferson_00012	93331	93331	C	T	exonic	g283	synonymous SNV	g283:g283.t1:exon5:c.969G>A:p.A323A,
C.avellana_Jefferson_00012	93388	C	C.avellana_Jefferson_00012	93388	93388	T	C	exonic	g283	synonymous SNV	g283:g283.t1:exon5:c.912A>G:p.R304R,
C.avellana_Jefferson_00012	93800	A	C.avellana_Jefferson_00012	93800	93800	G	A	intronic	g283	.	.
C.avellana_Jefferson_00013	84609	G	C.avellana_Jefferson_00013	84609	84609	A	G	intergenic	g302(dist=9618),g303(dist=2857)	.	.
C.avellana_Jefferson_00014	53110	T	C.avellana_Jefferson_00014	53110	53110	A	T	intergenic	g319(dist=6582),g320(dist=9926)	.	.
C.avellana_Jefferson_00014	85362	C	C.avellana_Jefferson_00014	85362	85362	T	C	intergenic	g322(dist=4581),g323(dist=1244)	.	.
C.avellana_Jefferson_00015	30560	G	C.avellana_Jefferson_00015	30560	30560	A	G	upstream	g337	.	.
C.avellana_Jefferson_00016	27070	C	C.avellana_Jefferson_00016	27070	27070	G	C	exonic	g353	synonymous SNV	g353:g353.t1:exon2:c.1395C>G:p.L465L,
C.avellana_Jefferson_00016	27085	G	C.avellana_Jefferson_00016	27085	27085	A	G	exonic	g353	synonymous SNV	g353:g353.t1:exon2:c.1380T>C:p.L460L,
C.avellana_Jefferson_00016	27107	C	C.avellana_Jefferson_00016	27107	27107	T	C	exonic	g353	nonsynonymous SNV	g353:g353.t1:exon2:c.1358A>G:p.Q453R,
C.avellana_Jefferson_00017	65399	A	C.avellana_Jefferson_00017	65399	65399	T	A	downstream	g374	.	.
C.avellana_Jefferson_00018	36285	A	C.avellana_Jefferson_00018	36285	36285	C	A	intergenic	g387(dist=12624),g388(dist=2781)	.	.
C.avellana_Jefferson_00020	19126	T	C.avellana_Jefferson_00020	19126	19126	C	T	intergenic	g422(dist=2875),g423(dist=5874)	.	.
C.avellana_Jefferson_00022	77311	A	C.avellana_Jefferson_00022	77311	77311	G	A	intronic	g462	.	.
C.avellana_Jefferson_00022	126277	G	C.avellana_Jefferson_00022	126277	126277	C	G	UTR3	g467	.	.
C.avellana_Jefferson_00023	20119	C	C.avellana_Jefferson_00023	20119	20119	T	C	intergenic	g471(dist=2933),g472(dist=4167)	.	.
C.avellana_Jefferson_00023	20121	G	C.avellana_Jefferson_00023	20121	20121	C	G	intergenic	g471(dist=2935),g472(dist=4165)	.	.
C.avellana_Jefferson_00024	86991	T	C.avellana_Jefferson_00024	86991	86991	C	T	intergenic	g506(dist=1710),g507(dist=4155)	.	.
C.avellana_Jefferson_00025	3649	G	C.avellana_Jefferson_00025	3649	3649	A	G	intronic	g515	.	.
C.avellana_Jefferson_00025	108257	T	C.avellana_Jefferson_00025	108257	108257	G	T	exonic	g526	nonsynonymous SNV	g526:g526.t1:exon30:c.3165G>T:p.E1055D,
C.avellana_Jefferson_00026	33446	C	C.avellana_Jefferson_00026	33446	33446	T	C	intergenic	g536(dist=3155),g537(dist=4760)	.	.
C.avellana_Jefferson_00026	33452	C	C.avellana_Jefferson_00026	33452	33452	T	C	intergenic	g536(dist=3161),g537(dist=4754)	.	.
C.avellana_Jefferson_00027	2931	T	C.avellana_Jefferson_00027	2931	2931	C	T	exonic	g547	nonsynonymous SNV	g547:g547.t1:exon1:c.1072G>A:p.A358T,
C.avellana_Jefferson_00027	2933	G	C.avellana_Jefferson_00027	2933	2933	T	G	exonic	g547	nonsynonymous SNV	g547:g547.t1:exon1:c.1070A>C:p.E357A,
C.avellana_Jefferson_00027	131272	A	C.avellana_Jefferson_00027	131272	131272	G	A	intronic	g561	.	.
C.avellana_Jefferson_00028	124689	T	C.avellana_Jefferson_00028	124689	124689	A	T	intronic	g579	.	.
C.avellana_Jefferson_00029	7510	T	C.avellana_Jefferson_00029	7510	7510	C	T	intronic	g580	.	.
C.avellana_Jefferson_00030	81884	C	C.avellana_Jefferson_00030	81884	81884	T	C	intergenic	g615(dist=2603),g616(dist=1822)	.	.
C.avellana_Jefferson_00030	123491	C	C.avellana_Jefferson_00030	123491	123491	T	C	downstream	g620	.	.
C.avellana_Jefferson_00030	129863	T	C.avellana_Jefferson_00030	129863	129863	A	T	exonic	g621	nonsynonymous SNV	g621:g621.t1:exon2:c.109A>T:p.T37S,
C.avellana_Jefferson_00030	129870	A	C.avellana_Jefferson_00030	129870	129870	C	A	exonic	g621	nonsynonymous SNV	g621:g621.t1:exon2:c.116C>A:p.P39H,
C.avellana_Jefferson_00031	17046	G	C.avellana_Jefferson_00031	17046	17046	A	G	exonic	g625	synonymous SNV	g625:g625.t1:exon1:c.72T>C:p.F24F,
C.avellana_Jefferson_00032	20583	T	C.avellana_Jefferson_00032	20583	20583	C	T	upstream	g638	.	.
C.avellana_Jefferson_00032	20586	A	C.avellana_Jefferson_00032	20586	20586	T	A	upstream	g638	.	.
C.avellana_Jefferson_00033	49105	T	C.avellana_Jefferson_00033	49105	49105	C	T	intergenic	g663(dist=4096),g664(dist=1961)	.	.
C.avellana_Jefferson_00033	52705	C	C.avellana_Jefferson_00033	52705	52705	T	C	intronic	g664	.	.
C.avellana_Jefferson_00033	53647	G	C.avellana_Jefferson_00033	53647	53647	A	G	exonic	g664	synonymous SNV	g664:g664.t1:exon5:c.612A>G:p.T204T,
C.avellana_Jefferson_00033	81747	G	C.avellana_Jefferson_00033	81747	81747	A	G	UTR3	g668	.	.
C.avellana_Jefferson_00033	110363	A	C.avellana_Jefferson_00033	110363	110363	T	A	exonic	g672	nonsynonymous SNV	g672:g672.t1:exon7:c.380T>A:p.F127Y,
C.avellana_Jefferson_00034	35167	G	C.avellana_Jefferson_00034	35167	35167	C	G	downstream	g679	.	.
C.avellana_Jefferson_00035	50690	G	C.avellana_Jefferson_00035	50690	50690	A	G	intronic	g706	.	.
C.avellana_Jefferson_00035	78409	T	C.avellana_Jefferson_00035	78409	78409	C	T	downstream	g710,g711	.	.
C.avellana_Jefferson_00035	113046	A	C.avellana_Jefferson_00035	113046	113046	C	A	downstream	g715	.	.
C.avellana_Jefferson_00035	120094	C	C.avellana_Jefferson_00035	120094	120094	A	C	intronic	g716	.	.
C.avellana_Jefferson_00035	120095	A	C.avellana_Jefferson_00035	120095	120095	T	A	intronic	g716	.	.
C.avellana_Jefferson_00035	130047	A	C.avellana_Jefferson_00035	130047	130047	C	A	intronic	g717	.	.
C.avellana_Jefferson_00036	111573	C	C.avellana_Jefferson_00036	111573	111573	T	C	intergenic	g729(dist=4812),g730(dist=5663)	.	.
C.avellana_Jefferson_00036	117203	A	C.avellana_Jefferson_00036	117203	117203	C	A	upstream	g730	.	.
C.avellana_Jefferson_00036	124605	A	C.avellana_Jefferson_00036	124605	124605	G	A	intronic	g732	.	.
C.avellana_Jefferson_00038	994	T	C.avellana_Jefferson_00038	994	994	C	T	intergenic	NONE(dist=NONE),g747(dist=1232)	.	.
C.avellana_Jefferson_00039	122857	A	C.avellana_Jefferson_00039	122857	122857	C	A	intronic	g775	.	.
C.avellana_Jefferson_00042	114032	G	C.avellana_Jefferson_00042	114032	114032	A	G	intronic	g821	.	.
C.avellana_Jefferson_00044	38943	T	C.avellana_Jefferson_00044	38943	38943	A	T	intronic	g838	.	.
C.avellana_Jefferson_00048	58135	G	C.avellana_Jefferson_00048	58135	58135	A	G	intronic	g895	.	.
C.avellana_Jefferson_00048	58141	G	C.avellana_Jefferson_00048	58141	58141	C	G	intronic	g895	.	.
C.avellana_Jefferson_00049	108946	T	C.avellana_Jefferson_00049	108946	108946	A	T	upstream	g914,g915	.	.
C.avellana_Jefferson_00051	41007	T	C.avellana_Jefferson_00051	41007	41007	A	T	intronic	g931	.	.
C.avellana_Jefferson_00051	43812	C	C.avellana_Jefferson_00051	43812	43812	T	C	intronic	g931	.	.
C.avellana_Jefferson_00051	95148	G	C.avellana_Jefferson_00051	95148	95148	A	G	exonic	g940	synonymous SNV	g940:g940.t1:exon1:c.222T>C:p.V74V,
C.avellana_Jefferson_00052	102792	A	C.avellana_Jefferson_00052	102792	102792	C	A	intergenic	g956(dist=4757),g957(dist=1404)	.	.
C.avellana_Jefferson_00053	57410	G	C.avellana_Jefferson_00053	57410	57410	A	G	intergenic	g966(dist=6839),g967(dist=3736)	.	.
C.avellana_Jefferson_00054	53311	C	C.avellana_Jefferson_00054	53311	53311	G	C	intronic	g980	.	.
C.avellana_Jefferson_00054	57617	G	C.avellana_Jefferson_00054	57617	57617	T	G	UTR3	g982	.	.
C.avellana_Jefferson_00055	58321	A	C.avellana_Jefferson_00055	58321	58321	G	A	intergenic	g1004(dist=1728),g1005(dist=2916)	.	.
C.avellana_Jefferson_00055	62452	C	C.avellana_Jefferson_00055	62452	62452	T	C	intronic	g1005	.	.
C.avellana_Jefferson_00055	63472	G	C.avellana_Jefferson_00055	63472	63472	C	G	exonic	g1005	nonsynonymous SNV	g1005:g1005.t1:exon2:c.531G>C:p.M177I,
C.avellana_Jefferson_00055	108638	A	C.avellana_Jefferson_00055	108638	108638	T	A	downstream	g1012	.	.
C.avellana_Jefferson_00056	89045	C	C.avellana_Jefferson_00056	89045	89045	T	C	intergenic	g1022(dist=4887),g1023(dist=1931)	.	.
C.avellana_Jefferson_00056	112352	T	C.avellana_Jefferson_00056	112352	112352	C	T	intronic	g1028	.	.
C.avellana_Jefferson_00057	44189	A	C.avellana_Jefferson_00057	44189	44189	T	A	intronic	g1032	.	.
C.avellana_Jefferson_00058	66062	G	C.avellana_Jefferson_00058	66062	66062	A	G	intergenic	g1048(dist=5751),g1049(dist=3589)	.	.
C.avellana_Jefferson_00059	77952	T	C.avellana_Jefferson_00059	77952	77952	A	T	exonic	g1065	nonsynonymous SNV	g1065:g1065.t1:exon2:c.173T>A:p.F58Y,
C.avellana_Jefferson_00059	79979	A	C.avellana_Jefferson_00059	79979	79979	C	A	intergenic	g1065(dist=1658),g1066(dist=12447)	.	.
C.avellana_Jefferson_00059	98491	C	C.avellana_Jefferson_00059	98491	98491	A	C	exonic	g1067	nonsynonymous SNV	g1067:g1067.t1:exon1:c.239A>C:p.N80T,
C.avellana_Jefferson_00066	49232	A	C.avellana_Jefferson_00066	49232	49232	G	A	downstream	g1151	.	.
C.avellana_Jefferson_00068	7996	T	C.avellana_Jefferson_00068	7996	7996	A	T	intronic	g1170	.	.
C.avellana_Jefferson_00068	8001	G	C.avellana_Jefferson_00068	8001	8001	A	G	intronic	g1170	.	.
C.avellana_Jefferson_00068	8025	C	C.avellana_Jefferson_00068	8025	8025	T	C	intronic	g1170	.	.
C.avellana_Jefferson_00068	29639	A	C.avellana_Jefferson_00068	29639	29639	G	A	intergenic	g1172(dist=10018),g1173(dist=6287)	.	.
C.avellana_Jefferson_00072	40622	T	C.avellana_Jefferson_00072	40622	40622	C	T	intronic	g1230	.	.
C.avellana_Jefferson_00074	6445	A	C.avellana_Jefferson_00074	6445	6445	G	A	intergenic	NONE(dist=NONE),g1257(dist=1893)	.	.
C.avellana_Jefferson_00074	21878	G	C.avellana_Jefferson_00074	21878	21878	A	G	downstream	g1260	.	.
C.avellana_Jefferson_00074	47733	G	C.avellana_Jefferson_00074	47733	47733	A	G	intergenic	g1264(dist=2644),g1265(dist=3253)	.	.
C.avellana_Jefferson_00074	102895	T	C.avellana_Jefferson_00074	102895	102895	C	T	intronic	g1272	.	.
C.avellana_Jefferson_00076	92365	T	C.avellana_Jefferson_00076	92365	92365	G	T	intronic	g1297	.	.
C.avellana_Jefferson_00076	92396	T	C.avellana_Jefferson_00076	92396	92396	G	T	intronic	g1297	.	.
C.avellana_Jefferson_00079	2825	C	C.avellana_Jefferson_00079	2825	2825	A	C	upstream	g1323	.	.
C.avellana_Jefferson_00081	64621	A	C.avellana_Jefferson_00081	64621	64621	G	A	intronic	g1355	.	.
C.avellana_Jefferson_00081	89050	G	C.avellana_Jefferson_00081	89050	89050	A	G	downstream	g1360	.	.
C.avellana_Jefferson_00082	61136	C	C.avellana_Jefferson_00082	61136	61136	T	C	intergenic	g1369(dist=13608),g1370(dist=4390)	.	.
C.avellana_Jefferson_00084	91327	T	C.avellana_Jefferson_00084	91327	91327	C	T	intergenic	g1393(dist=6285),g1394(dist=2348)	.	.
C.avellana_Jefferson_00087	34691	C	C.avellana_Jefferson_00087	34691	34691	T	C	intergenic	g1426(dist=1030),g1427(dist=2175)	.	.
C.avellana_Jefferson_00087	84627	A	C.avellana_Jefferson_00087	84627	84627	T	A	intergenic	g1430(dist=13216),g1431(dist=1939)	.	.
C.avellana_Jefferson_00091	3172	T	C.avellana_Jefferson_00091	3172	3172	G	T	intergenic	NONE(dist=NONE),g1473(dist=12264)	.	.
C.avellana_Jefferson_00091	92399	T	C.avellana_Jefferson_00091	92399	92399	G	T	UTR3	g1481	.	.
C.avellana_Jefferson_00092	3815	C	C.avellana_Jefferson_00092	3815	3815	T	C	intronic	g1483	.	.
C.avellana_Jefferson_00092	10277	A	C.avellana_Jefferson_00092	10277	10277	G	A	exonic	g1483	synonymous SNV	g1483:g1483.t1:exon1:c.39C>T:p.P13P,
C.avellana_Jefferson_00094	10599	T	C.avellana_Jefferson_00094	10599	10599	C	T	intronic	g1510	.	.
C.avellana_Jefferson_00095	59156	G	C.avellana_Jefferson_00095	59156	59156	A	G	intergenic	g1526(dist=4385),g1527(dist=1600)	.	.
C.avellana_Jefferson_00097	28741	T	C.avellana_Jefferson_00097	28741	28741	C	T	exonic	g1548	synonymous SNV	g1548:g1548.t1:exon8:c.1134G>A:p.R378R,
C.avellana_Jefferson_00098	92844	T	C.avellana_Jefferson_00098	92844	92844	C	T	exonic	g1563	nonsynonymous SNV	g1563:g1563.t1:exon6:c.1307C>T:p.S436F,
C.avellana_Jefferson_00098	92860	T	C.avellana_Jefferson_00098	92860	92860	C	T	exonic	g1563	synonymous SNV	g1563:g1563.t1:exon6:c.1323C>T:p.S441S,
C.avellana_Jefferson_00100	88201	T	C.avellana_Jefferson_00100	88201	88201	C	T	intronic	g1587	.	.
C.avellana_Jefferson_00102	90770	C	C.avellana_Jefferson_00102	90770	90770	T	C	intergenic	g1612(dist=1587),g1613(dist=3672)	.	.
C.avellana_Jefferson_00103	54133	T	C.avellana_Jefferson_00103	54133	54133	A	T	intronic	g1623	.	.
C.avellana_Jefferson_00103	89401	A	C.avellana_Jefferson_00103	89401	89401	G	A	intergenic	g1626(dist=2440),NONE(dist=NONE)	.	.
C.avellana_Jefferson_00104	29710	G	C.avellana_Jefferson_00104	29710	29710	A	G	exonic	g1630	nonsynonymous SNV	g1630:g1630.t1:exon8:c.827A>G:p.N276S,
C.avellana_Jefferson_00104	57051	C	C.avellana_Jefferson_00104	57051	57051	T	C	intergenic	g1633(dist=7998),g1634(dist=3835)	.	.
C.avellana_Jefferson_00105	22022	G	C.avellana_Jefferson_00105	22022	22022	C	G	downstream	g1642	.	.
C.avellana_Jefferson_00105	96544	C	C.avellana_Jefferson_00105	96544	96544	T	C	intronic	g1650	.	.
C.avellana_Jefferson_00107	48833	C	C.avellana_Jefferson_00107	48833	48833	A	C	exonic	g1675	nonsynonymous SNV	g1675:g1675.t1:exon7:c.741A>C:p.E247D,
C.avellana_Jefferson_00107	48843	T	C.avellana_Jefferson_00107	48843	48843	A	T	exonic	g1675	nonsynonymous SNV	g1675:g1675.t1:exon7:c.751A>T:p.S251C,
C.avellana_Jefferson_00107	48933	G	C.avellana_Jefferson_00107	48933	48933	A	G	intronic	g1675	.	.
C.avellana_Jefferson_00108	93946	T	C.avellana_Jefferson_00108	93946	93946	A	T	intronic	g1692	.	.
C.avellana_Jefferson_00109	65573	G	C.avellana_Jefferson_00109	65573	65573	T	G	intronic	g1698	.	.
C.avellana_Jefferson_00109	85776	T	C.avellana_Jefferson_00109	85776	85776	C	T	upstream	g1699	.	.
C.avellana_Jefferson_00109	85779	T	C.avellana_Jefferson_00109	85779	85779	C	T	upstream	g1699	.	.
C.avellana_Jefferson_00114	90832	G	C.avellana_Jefferson_00114	90832	90832	T	G	intergenic	g1756(dist=9901),NONE(dist=NONE)	.	.
C.avellana_Jefferson_00115	14594	T	C.avellana_Jefferson_00115	14594	14594	A	T	upstream	g1758	.	.
C.avellana_Jefferson_00115	14607	T	C.avellana_Jefferson_00115	14607	14607	C	T	upstream	g1758	.	.
C.avellana_Jefferson_00115	34396	C	C.avellana_Jefferson_00115	34396	34396	T	C	intergenic	g1761(dist=1583),g1762(dist=5750)	.	.
C.avellana_Jefferson_00115	36577	A	C.avellana_Jefferson_00115	36577	36577	G	A	intergenic	g1761(dist=3764),g1762(dist=3569)	.	.
C.avellana_Jefferson_00116	3873	T	C.avellana_Jefferson_00116	3873	3873	G	T	intergenic	NONE(dist=NONE),g1770(dist=1453)	.	.
C.avellana_Jefferson_00116	3889	T	C.avellana_Jefferson_00116	3889	3889	A	T	intergenic	NONE(dist=NONE),g1770(dist=1437)	.	.
C.avellana_Jefferson_00117	49106	T	C.avellana_Jefferson_00117	49106	49106	C	T	exonic	g1783	nonsynonymous SNV	g1783:g1783.t1:exon17:c.1910G>A:p.G637E,
C.avellana_Jefferson_00117	52702	T	C.avellana_Jefferson_00117	52702	52702	C	T	intronic	g1783	.	.
C.avellana_Jefferson_00126	41654	C	C.avellana_Jefferson_00126	41654	41654	T	C	downstream	g1876	.	.
C.avellana_Jefferson_00126	90874	A	C.avellana_Jefferson_00126	90874	90874	T	A	exonic	g1880	nonsynonymous SNV	g1880:g1880.t1:exon6:c.720A>T:p.E240D,
C.avellana_Jefferson_00126	90878	A	C.avellana_Jefferson_00126	90878	90878	C	A	exonic	g1880	nonsynonymous SNV	g1880:g1880.t1:exon6:c.716G>T:p.G239V,
C.avellana_Jefferson_00130	81999	C	C.avellana_Jefferson_00130	81999	81999	T	C	intergenic	g1916(dist=4758),NONE(dist=NONE)	.	.
C.avellana_Jefferson_00131	27953	G	C.avellana_Jefferson_00131	27953	27953	T	G	UTR3	g1924	.	.
C.avellana_Jefferson_00131	33740	C	C.avellana_Jefferson_00131	33740	33740	A	C	intergenic	g1924(dist=5675),g1925(dist=9816)	.	.
C.avellana_Jefferson_00131	46068	C	C.avellana_Jefferson_00131	46068	46068	G	C	exonic	g1925	synonymous SNV	g1925:g1925.t1:exon7:c.738G>C:p.T246T,
C.avellana_Jefferson_00133	61878	A	C.avellana_Jefferson_00133	61878	61878	G	A	downstream	g1954	.	.
C.avellana_Jefferson_00133	91322	C	C.avellana_Jefferson_00133	91322	91322	T	C	intergenic	g1960(dist=2040),NONE(dist=NONE)	.	.
C.avellana_Jefferson_00136	23365	T	C.avellana_Jefferson_00136	23365	23365	A	T	intronic	g1984	.	.
C.avellana_Jefferson_00136	29249	C	C.avellana_Jefferson_00136	29249	29249	T	C	downstream	g1985	.	.
C.avellana_Jefferson_00136	42569	A	C.avellana_Jefferson_00136	42569	42569	C	A	intronic	g1986	.	.
C.avellana_Jefferson_00136	53248	G	C.avellana_Jefferson_00136	53248	53248	T	G	intergenic	g1986(dist=4847),g1987(dist=2088)	.	.
C.avellana_Jefferson_00136	85171	T	C.avellana_Jefferson_00136	85171	85171	C	T	intergenic	g1990(dist=2850),g1991(dist=1795)	.	.
C.avellana_Jefferson_00138	78523	T	C.avellana_Jefferson_00138	78523	78523	G	T	intergenic	g2016(dist=3102),NONE(dist=NONE)	.	.
C.avellana_Jefferson_00139	79214	G	C.avellana_Jefferson_00139	79214	79214	A	G	intergenic	g2026(dist=2933),g2027(dist=1387)	.	.
C.avellana_Jefferson_00141	82735	A	C.avellana_Jefferson_00141	82735	82735	G	A	intergenic	g2046(dist=4960),g2047(dist=5971)	.	.
C.avellana_Jefferson_00144	50023	C	C.avellana_Jefferson_00144	50023	50023	T	C	intronic	g2075	.	.
C.avellana_Jefferson_00144	60255	T	C.avellana_Jefferson_00144	60255	60255	A	T	intergenic	g2075(dist=3114),g2076(dist=2471)	.	.
C.avellana_Jefferson_00145	78920	C	C.avellana_Jefferson_00145	78920	78920	G	C	exonic	g2090	synonymous SNV	g2090:g2090.t1:exon1:c.273C>G:p.V91V,
C.avellana_Jefferson_00148	6281	C	C.avellana_Jefferson_00148	6281	6281	T	C	intergenic	g2119(dist=4055),g2120(dist=11145)	.	.
C.avellana_Jefferson_00150	66837	G	C.avellana_Jefferson_00150	66837	66837	A	G	intergenic	g2151(dist=11317),g2152(dist=2469)	.	.
C.avellana_Jefferson_00153	16761	T	C.avellana_Jefferson_00153	16761	16761	C	T	exonic	g2181	synonymous SNV	g2181:g2181.t1:exon15:c.1641C>T:p.H547H,
C.avellana_Jefferson_00153	33479	A	C.avellana_Jefferson_00153	33479	33479	G	A	intronic	g2183	.	.
C.avellana_Jefferson_00153	33751	G	C.avellana_Jefferson_00153	33751	33751	T	G	intronic	g2183	.	.
C.avellana_Jefferson_00156	39801	A	C.avellana_Jefferson_00156	39801	39801	G	A	intergenic	g2223(dist=5700),g2224(dist=2569)	.	.
C.avellana_Jefferson_00158	74340	C	C.avellana_Jefferson_00158	74340	74340	G	C	intronic	g2252	.	.
C.avellana_Jefferson_00158	81422	A	C.avellana_Jefferson_00158	81422	81422	G	A	intergenic	g2252(dist=4121),NONE(dist=NONE)	.	.
C.avellana_Jefferson_00161	14249	A	C.avellana_Jefferson_00161	14249	14249	G	A	intronic	g2273	.	.
C.avellana_Jefferson_00163	84247	A	C.avellana_Jefferson_00163	84247	84247	G	A	intergenic	g2298(dist=1795),g2299(dist=1080)	.	.
C.avellana_Jefferson_00163	84250	T	C.avellana_Jefferson_00163	84250	84250	C	T	intergenic	g2298(dist=1798),g2299(dist=1077)	.	.
C.avellana_Jefferson_00163	84254	G	C.avellana_Jefferson_00163	84254	84254	A	G	intergenic	g2298(dist=1802),g2299(dist=1073)	.	.
C.avellana_Jefferson_00164	68518	T	C.avellana_Jefferson_00164	68518	68518	C	T	exonic	g2307	synonymous SNV	g2307:g2307.t1:exon5:c.957C>T:p.Y319Y,
C.avellana_Jefferson_00166	34219	G	C.avellana_Jefferson_00166	34219	34219	T	G	intergenic	g2319(dist=6688),g2320(dist=2135)	.	.
C.avellana_Jefferson_00166	34437	C	C.avellana_Jefferson_00166	34437	34437	T	C	intergenic	g2319(dist=6906),g2320(dist=1917)	.	.
C.avellana_Jefferson_00166	34515	G	C.avellana_Jefferson_00166	34515	34515	A	G	intergenic	g2319(dist=6984),g2320(dist=1839)	.	.
C.avellana_Jefferson_00166	34584	T	C.avellana_Jefferson_00166	34584	34584	C	T	intergenic	g2319(dist=7053),g2320(dist=1770)	.	.
C.avellana_Jefferson_00166	36743	A	C.avellana_Jefferson_00166	36743	36743	G	A	intronic	g2320	.	.
C.avellana_Jefferson_00166	36979	A	C.avellana_Jefferson_00166	36979	36979	C	A	exonic	g2320	synonymous SNV	g2320:g2320.t1:exon9:c.1299G>T:p.V433V,
C.avellana_Jefferson_00166	37005	T	C.avellana_Jefferson_00166	37005	37005	A	T	intronic	g2320	.	.
C.avellana_Jefferson_00166	37052	G	C.avellana_Jefferson_00166	37052	37052	T	G	intronic	g2320	.	.
C.avellana_Jefferson_00166	39354	T	C.avellana_Jefferson_00166	39354	39354	C	T	intronic	g2320	.	.
C.avellana_Jefferson_00166	41332	G	C.avellana_Jefferson_00166	41332	41332	A	G	intronic	g2320	.	.
C.avellana_Jefferson_00166	41735	T	C.avellana_Jefferson_00166	41735	41735	C	T	exonic	g2320	synonymous SNV	g2320:g2320.t1:exon3:c.486G>A:p.L162L,
C.avellana_Jefferson_00166	74721	G	C.avellana_Jefferson_00166	74721	74721	A	G	intronic	g2323	.	.
C.avellana_Jefferson_00166	77041	G	C.avellana_Jefferson_00166	77041	77041	A	G	intergenic	g2323(dist=1820),g2324(dist=7745)	.	.
C.avellana_Jefferson_00167	51162	T	C.avellana_Jefferson_00167	51162	51162	A	T	downstream	g2328	.	.
C.avellana_Jefferson_00168	40801	C	C.avellana_Jefferson_00168	40801	40801	T	C	intronic	g2340	.	.
C.avellana_Jefferson_00168	40806	G	C.avellana_Jefferson_00168	40806	40806	A	G	intronic	g2340	.	.
C.avellana_Jefferson_00171	69488	T	C.avellana_Jefferson_00171	69488	69488	A	T	intronic	g2377	.	.
C.avellana_Jefferson_00171	73513	T	C.avellana_Jefferson_00171	73513	73513	G	T	intronic	g2377	.	.
C.avellana_Jefferson_00172	61346	G	C.avellana_Jefferson_00172	61346	61346	A	G	intergenic	g2388(dist=6775),g2389(dist=10250)	.	.
C.avellana_Jefferson_00173	73083	A	C.avellana_Jefferson_00173	73083	73083	T	A	intronic	g2399	.	.
C.avellana_Jefferson_00175	52225	T	C.avellana_Jefferson_00175	52225	52225	G	T	upstream	g2417	.	.
C.avellana_Jefferson_00178	37272	T	C.avellana_Jefferson_00178	37272	37272	A	T	exonic	g2441	synonymous SNV	g2441:g2441.t1:exon12:c.1599A>T:p.G533G,
C.avellana_Jefferson_00178	38065	C	C.avellana_Jefferson_00178	38065	38065	A	C	intronic	g2441	.	.
C.avellana_Jefferson_00181	17935	T	C.avellana_Jefferson_00181	17935	17935	A	T	intronic	g2469	.	.
C.avellana_Jefferson_00181	17936	T	C.avellana_Jefferson_00181	17936	17936	A	T	intronic	g2469	.	.
C.avellana_Jefferson_00181	66078	C	C.avellana_Jefferson_00181	66078	66078	T	C	intronic	g2474	.	.
C.avellana_Jefferson_00181	67947	G	C.avellana_Jefferson_00181	67947	67947	T	G	downstream	g2474	.	.
C.avellana_Jefferson_00182	69627	T	C.avellana_Jefferson_00182	69627	69627	C	T	intergenic	g2482(dist=21987),g2483(dist=3599)	.	.
C.avellana_Jefferson_00182	69647	C	C.avellana_Jefferson_00182	69647	69647	T	C	intergenic	g2482(dist=22007),g2483(dist=3579)	.	.
C.avellana_Jefferson_00182	81229	G	C.avellana_Jefferson_00182	81229	81229	T	G	intronic	g2483	.	.
C.avellana_Jefferson_00183	20504	C	C.avellana_Jefferson_00183	20504	20504	T	C	intronic	g2487	.	.
C.avellana_Jefferson_00183	60769	A	C.avellana_Jefferson_00183	60769	60769	C	A	intergenic	g2490(dist=1628),g2491(dist=10567)	.	.
C.avellana_Jefferson_00185	20812	C	C.avellana_Jefferson_00185	20812	20812	G	C	intronic	g2503	.	.
C.avellana_Jefferson_00185	55766	C	C.avellana_Jefferson_00185	55766	55766	T	C	intergenic	g2507(dist=5763),g2508(dist=1448)	.	.
C.avellana_Jefferson_00186	36281	A	C.avellana_Jefferson_00186	36281	36281	G	A	downstream	g2518	.	.
C.avellana_Jefferson_00187	10917	G	C.avellana_Jefferson_00187	10917	10917	A	G	intergenic	g2526(dist=3856),g2527(dist=1239)	.	.
C.avellana_Jefferson_00187	15723	T	C.avellana_Jefferson_00187	15723	15723	C	T	intronic	g2527	.	.
C.avellana_Jefferson_00188	33015	A	C.avellana_Jefferson_00188	33015	33015	G	A	intergenic	g2535(dist=7644),g2536(dist=5786)	.	.
C.avellana_Jefferson_00188	55308	A	C.avellana_Jefferson_00188	55308	55308	G	A	intergenic	g2539(dist=1077),g2540(dist=3028)	.	.
C.avellana_Jefferson_00189	21934	G	C.avellana_Jefferson_00189	21934	21934	A	G	exonic	g2546	synonymous SNV	g2546:g2546.t1:exon15:c.2754T>C:p.D918D,
C.avellana_Jefferson_00190	57981	A	C.avellana_Jefferson_00190	57981	57981	G	A	intergenic	g2560(dist=7060),g2561(dist=1405)	.	.
C.avellana_Jefferson_00190	76122	T	C.avellana_Jefferson_00190	76122	76122	A	T	intergenic	g2562(dist=5676),g2563(dist=1344)	.	.
C.avellana_Jefferson_00191	54099	T	C.avellana_Jefferson_00191	54099	54099	A	T	intronic	g2572	.	.
C.avellana_Jefferson_00191	72668	C	C.avellana_Jefferson_00191	72668	72668	T	C	upstream	g2573	.	.
C.avellana_Jefferson_00191	72670	G	C.avellana_Jefferson_00191	72670	72670	A	G	upstream	g2573	.	.
C.avellana_Jefferson_00191	72675	C	C.avellana_Jefferson_00191	72675	72675	T	C	upstream	g2573	.	.
C.avellana_Jefferson_00192	40629	T	C.avellana_Jefferson_00192	40629	40629	C	T	intergenic	g2576(dist=19698),g2577(dist=1937)	.	.
C.avellana_Jefferson_00192	41024	G	C.avellana_Jefferson_00192	41024	41024	A	G	intergenic	g2576(dist=20093),g2577(dist=1542)	.	.
C.avellana_Jefferson_00193	39589	T	C.avellana_Jefferson_00193	39589	39589	A	T	upstream	g2586	.	.
C.avellana_Jefferson_00200	82731	A	C.avellana_Jefferson_00200	82731	82731	C	A	intergenic	g2666(dist=2310),NONE(dist=NONE)	.	.
C.avellana_Jefferson_00202	71654	C	C.avellana_Jefferson_00202	71654	71654	G	C	intergenic	g2681(dist=3413),g2682(dist=3278)	.	.
C.avellana_Jefferson_00203	6259	T	C.avellana_Jefferson_00203	6259	6259	C	T	exonic	g2684	nonsynonymous SNV	g2684:g2684.t1:exon6:c.2719G>A:p.V907I,
C.avellana_Jefferson_00204	45144	C	C.avellana_Jefferson_00204	45144	45144	A	C	intergenic	g2697(dist=1643),g2698(dist=15192)	.	.
C.avellana_Jefferson_00204	54790	A	C.avellana_Jefferson_00204	54790	54790	T	A	intergenic	g2697(dist=11289),g2698(dist=5546)	.	.
C.avellana_Jefferson_00205	41711	G	C.avellana_Jefferson_00205	41711	41711	T	G	upstream;downstream	g2705;g2706	.	.
C.avellana_Jefferson_00208	1750	T	C.avellana_Jefferson_00208	1750	1750	C	T	intergenic	NONE(dist=NONE),g2726(dist=3826)	.	.
C.avellana_Jefferson_00208	3222	T	C.avellana_Jefferson_00208	3222	3222	C	T	intergenic	NONE(dist=NONE),g2726(dist=2354)	.	.
C.avellana_Jefferson_00208	12687	C	C.avellana_Jefferson_00208	12687	12687	T	C	intergenic	g2726(dist=6498),g2727(dist=2395)	.	.
C.avellana_Jefferson_00208	13428	T	C.avellana_Jefferson_00208	13428	13428	C	T	intergenic	g2726(dist=7239),g2727(dist=1654)	.	.
C.avellana_Jefferson_00212	50481	A	C.avellana_Jefferson_00212	50481	50481	T	A	intronic	g2775	.	.
C.avellana_Jefferson_00215	69038	G	C.avellana_Jefferson_00215	69038	69038	A	G	intergenic	g2804(dist=15797),g2805(dist=1578)	.	.
C.avellana_Jefferson_00217	57397	T	C.avellana_Jefferson_00217	57397	57397	C	T	intergenic	g2821(dist=1571),g2822(dist=9049)	.	.
C.avellana_Jefferson_00221	50458	T	C.avellana_Jefferson_00221	50458	50458	C	T	intronic	g2863	.	.
C.avellana_Jefferson_00222	46289	A	C.avellana_Jefferson_00222	46289	46289	G	A	downstream	g2871	.	.
C.avellana_Jefferson_00223	38072	A	C.avellana_Jefferson_00223	38072	38072	G	A	intergenic	g2877(dist=17799),g2878(dist=3964)	.	.
C.avellana_Jefferson_00223	74765	C	C.avellana_Jefferson_00223	74765	74765	G	C	intergenic	g2881(dist=3608),NONE(dist=NONE)	.	.
C.avellana_Jefferson_00231	7391	T	C.avellana_Jefferson_00231	7391	7391	C	T	intergenic	g2950(dist=3816),g2951(dist=10555)	.	.
C.avellana_Jefferson_00231	7392	T	C.avellana_Jefferson_00231	7392	7392	A	T	intergenic	g2950(dist=3817),g2951(dist=10554)	.	.
C.avellana_Jefferson_00231	70564	G	C.avellana_Jefferson_00231	70564	70564	A	G	intronic	g2959	.	.
C.avellana_Jefferson_00233	44946	A	C.avellana_Jefferson_00233	44946	44946	G	A	intronic	g2974	.	.
C.avellana_Jefferson_00236	30160	C	C.avellana_Jefferson_00236	30160	30160	T	C	intronic	g3002	.	.
C.avellana_Jefferson_00237	42629	A	C.avellana_Jefferson_00237	42629	42629	G	A	intergenic	g3011(dist=7256),g3012(dist=2157)	.	.
C.avellana_Jefferson_00237	78083	A	C.avellana_Jefferson_00237	78083	78083	G	A	UTR5	g3015	.	.
C.avellana_Jefferson_00240	24925	A	C.avellana_Jefferson_00240	24925	24925	C	A	intergenic	g3032(dist=12633),g3033(dist=25171)	.	.
C.avellana_Jefferson_00241	29146	C	C.avellana_Jefferson_00241	29146	29146	T	C	intergenic	g3040(dist=11575),g3041(dist=1890)	.	.
C.avellana_Jefferson_00242	26904	A	C.avellana_Jefferson_00242	26904	26904	T	A	intergenic	g3047(dist=2513),g3048(dist=2337)	.	.
C.avellana_Jefferson_00245	62794	T	C.avellana_Jefferson_00245	62794	62794	A	T	intergenic	g3077(dist=7383),g3078(dist=6682)	.	.
C.avellana_Jefferson_00245	62795	T	C.avellana_Jefferson_00245	62795	62795	C	T	intergenic	g3077(dist=7384),g3078(dist=6681)	.	.
C.avellana_Jefferson_00247	32321	A	C.avellana_Jefferson_00247	32321	32321	G	A	upstream	g3093	.	.
C.avellana_Jefferson_00247	74192	G	C.avellana_Jefferson_00247	74192	74192	C	G	intronic	g3098	.	.
C.avellana_Jefferson_00249	57427	T	C.avellana_Jefferson_00249	57427	57427	C	T	upstream;downstream	g3117;g3116	.	.
C.avellana_Jefferson_00249	57437	A	C.avellana_Jefferson_00249	57437	57437	T	A	upstream;downstream	g3117;g3116	.	.
C.avellana_Jefferson_00249	57437	A	C.avellana_Jefferson_00249	57437	57437	T	C	upstream;downstream	g3117;g3116	.	.
C.avellana_Jefferson_00253	9628	A	C.avellana_Jefferson_00253	9628	9628	G	A	intergenic	g3144(dist=1955),g3145(dist=1258)	.	.
C.avellana_Jefferson_00260	56321	C	C.avellana_Jefferson_00260	56321	56321	T	C	intergenic	g3227(dist=2030),g3228(dist=10725)	.	.
C.avellana_Jefferson_00261	40966	T	C.avellana_Jefferson_00261	40966	40966	C	T	exonic	g3233	synonymous SNV	g3233:g3233.t1:exon3:c.204G>A:p.V68V,
C.avellana_Jefferson_00263	45422	T	C.avellana_Jefferson_00263	45422	45422	C	T	intronic	g3249	.	.
C.avellana_Jefferson_00263	48507	C	C.avellana_Jefferson_00263	48507	48507	T	C	intronic	g3249	.	.
C.avellana_Jefferson_00263	48804	T	C.avellana_Jefferson_00263	48804	48804	C	T	intronic	g3249	.	.
C.avellana_Jefferson_00264	68007	C	C.avellana_Jefferson_00264	68007	68007	T	C	intronic	g3261	.	.
C.avellana_Jefferson_00265	27684	A	C.avellana_Jefferson_00265	27684	27684	G	A	intronic	g3263	.	.
C.avellana_Jefferson_00266	13800	G	C.avellana_Jefferson_00266	13800	13800	A	G	intergenic	NONE(dist=NONE),g3269(dist=8766)	.	.
C.avellana_Jefferson_00266	19541	A	C.avellana_Jefferson_00266	19541	19541	G	A	intergenic	NONE(dist=NONE),g3269(dist=3025)	.	.
C.avellana_Jefferson_00266	20072	G	C.avellana_Jefferson_00266	20072	20072	T	G	intergenic	NONE(dist=NONE),g3269(dist=2494)	.	.
C.avellana_Jefferson_00270	27481	C	C.avellana_Jefferson_00270	27481	27481	T	C	upstream	g3307	.	.
C.avellana_Jefferson_00270	54685	G	C.avellana_Jefferson_00270	54685	54685	A	G	UTR3	g3311	.	.
C.avellana_Jefferson_00270	56349	A	C.avellana_Jefferson_00270	56349	56349	G	A	exonic	g3311	nonsynonymous SNV	g3311:g3311.t1:exon7:c.478C>T:p.R160C,
C.avellana_Jefferson_00270	65883	G	C.avellana_Jefferson_00270	65883	65883	A	G	intergenic	g3312(dist=2215),NONE(dist=NONE)	.	.
C.avellana_Jefferson_00271	6850	T	C.avellana_Jefferson_00271	6850	6850	A	T	intronic	g3314	.	.
C.avellana_Jefferson_00271	16470	G	C.avellana_Jefferson_00271	16470	16470	T	G	downstream	g3316	.	.
C.avellana_Jefferson_00271	20508	C	C.avellana_Jefferson_00271	20508	20508	T	C	intergenic	g3316(dist=1157),g3317(dist=1294)	.	.
C.avellana_Jefferson_00271	22065	G	C.avellana_Jefferson_00271	22065	22065	A	G	UTR3	g3317	.	.
C.avellana_Jefferson_00275	54528	A	C.avellana_Jefferson_00275	54528	54528	G	A	intergenic	g3353(dist=7217),NONE(dist=NONE)	.	.
C.avellana_Jefferson_00276	4331	T	C.avellana_Jefferson_00276	4331	4331	C	T	intergenic	NONE(dist=NONE),g3354(dist=2746)	.	.
C.avellana_Jefferson_00276	7454	A	C.avellana_Jefferson_00276	7454	7454	G	A	exonic	g3354	synonymous SNV	g3354:g3354.t1:exon4:c.1227C>T:p.G409G,
C.avellana_Jefferson_00276	7617	A	C.avellana_Jefferson_00276	7617	7617	G	A	exonic	g3354	nonsynonymous SNV	g3354:g3354.t1:exon4:c.1064C>T:p.A355V,
C.avellana_Jefferson_00276	12116	A	C.avellana_Jefferson_00276	12116	12116	C	A	intronic	g3355	.	.
C.avellana_Jefferson_00276	13249	T	C.avellana_Jefferson_00276	13249	13249	C	T	intronic	g3355	.	.
C.avellana_Jefferson_00276	21737	A	C.avellana_Jefferson_00276	21737	21737	G	A	upstream	g3357	.	.
C.avellana_Jefferson_00276	21747	C	C.avellana_Jefferson_00276	21747	21747	G	C	upstream	g3357	.	.
C.avellana_Jefferson_00281	8428	A	C.avellana_Jefferson_00281	8428	8428	C	A	exonic	g3400	nonsynonymous SNV	g3400:g3400.t1:exon8:c.4719C>A:p.S1573R,
C.avellana_Jefferson_00281	65476	G	C.avellana_Jefferson_00281	65476	65476	C	G	UTR5	g3407	.	.
C.avellana_Jefferson_00281	66262	G	C.avellana_Jefferson_00281	66262	66262	A	G	exonic	g3407	synonymous SNV	g3407:g3407.t1:exon3:c.228A>G:p.S76S,
C.avellana_Jefferson_00282	18250	T	C.avellana_Jefferson_00282	18250	18250	C	T	intergenic	NONE(dist=NONE),g3409(dist=6546)	.	.
C.avellana_Jefferson_00284	72090	A	C.avellana_Jefferson_00284	72090	72090	T	A	exonic	g3431	unknown	UNKNOWN
C.avellana_Jefferson_00285	32317	G	C.avellana_Jefferson_00285	32317	32317	A	G	UTR3	g3433	.	.
C.avellana_Jefferson_00285	52725	T	C.avellana_Jefferson_00285	52725	52725	A	T	intergenic	g3433(dist=20275),g3434(dist=4344)	.	.
C.avellana_Jefferson_00288	51366	A	C.avellana_Jefferson_00288	51366	51366	G	A	intergenic	g3458(dist=4005),g3459(dist=3382)	.	.
C.avellana_Jefferson_00288	52236	C	C.avellana_Jefferson_00288	52236	52236	T	C	intergenic	g3458(dist=4875),g3459(dist=2512)	.	.
C.avellana_Jefferson_00288	56756	C	C.avellana_Jefferson_00288	56756	56756	T	C	UTR5	g3459	.	.
C.avellana_Jefferson_00290	33327	A	C.avellana_Jefferson_00290	33327	33327	G	A	intergenic	g3471(dist=8996),g3472(dist=9949)	.	.
C.avellana_Jefferson_00290	67518	T	C.avellana_Jefferson_00290	67518	67518	C	T	intergenic	g3473(dist=11529),g3474(dist=1045)	.	.
C.avellana_Jefferson_00294	40423	T	C.avellana_Jefferson_00294	40423	40423	G	T	exonic	g3502	nonsynonymous SNV	g3502:g3502.t1:exon3:c.1169C>A:p.A390D,
C.avellana_Jefferson_00294	44349	A	C.avellana_Jefferson_00294	44349	44349	G	A	exonic	g3503	unknown	UNKNOWN
C.avellana_Jefferson_00294	67138	T	C.avellana_Jefferson_00294	67138	67138	C	T	intergenic	g3504(dist=2257),NONE(dist=NONE)	.	.
C.avellana_Jefferson_00296	9022	C	C.avellana_Jefferson_00296	9022	9022	T	C	intergenic	g3513(dist=1980),g3514(dist=7424)	.	.
C.avellana_Jefferson_00296	9047	T	C.avellana_Jefferson_00296	9047	9047	A	T	intergenic	g3513(dist=2005),g3514(dist=7399)	.	.
C.avellana_Jefferson_00296	9070	T	C.avellana_Jefferson_00296	9070	9070	C	T	intergenic	g3513(dist=2028),g3514(dist=7376)	.	.
C.avellana_Jefferson_00296	9118	C	C.avellana_Jefferson_00296	9118	9118	T	C	intergenic	g3513(dist=2076),g3514(dist=7328)	.	.
C.avellana_Jefferson_00296	9202	G	C.avellana_Jefferson_00296	9202	9202	A	G	intergenic	g3513(dist=2160),g3514(dist=7244)	.	.
C.avellana_Jefferson_00296	9203	T	C.avellana_Jefferson_00296	9203	9203	C	T	intergenic	g3513(dist=2161),g3514(dist=7243)	.	.
C.avellana_Jefferson_00296	9206	T	C.avellana_Jefferson_00296	9206	9206	G	T	intergenic	g3513(dist=2164),g3514(dist=7240)	.	.
C.avellana_Jefferson_00296	9350	A	C.avellana_Jefferson_00296	9350	9350	G	A	intergenic	g3513(dist=2308),g3514(dist=7096)	.	.
C.avellana_Jefferson_00296	9368	A	C.avellana_Jefferson_00296	9368	9368	C	A	intergenic	g3513(dist=2326),g3514(dist=7078)	.	.
C.avellana_Jefferson_00298	1876	G	C.avellana_Jefferson_00298	1876	1876	A	G	intronic	g3528	.	.
C.avellana_Jefferson_00298	16614	T	C.avellana_Jefferson_00298	16614	16614	A	T	UTR3	g3530	.	.
C.avellana_Jefferson_00298	69988	G	C.avellana_Jefferson_00298	69988	69988	A	G	intronic	g3536	.	.
C.avellana_Jefferson_00299	58585	T	C.avellana_Jefferson_00299	58585	58585	A	T	intronic	g3544	.	.
C.avellana_Jefferson_00299	58588	T	C.avellana_Jefferson_00299	58588	58588	A	T	intronic	g3544	.	.
C.avellana_Jefferson_00302	46891	G	C.avellana_Jefferson_00302	46891	46891	A	G	intergenic	g3563(dist=10470),g3564(dist=2779)	.	.
C.avellana_Jefferson_00307	50033	C	C.avellana_Jefferson_00307	50033	50033	G	C	intronic	g3612	.	.
C.avellana_Jefferson_00307	65258	T	C.avellana_Jefferson_00307	65258	65258	A	T	intronic	g3613	.	.
C.avellana_Jefferson_00307	65313	G	C.avellana_Jefferson_00307	65313	65313	A	G	intronic	g3613	.	.
C.avellana_Jefferson_00307	65340	C	C.avellana_Jefferson_00307	65340	65340	A	C	intronic	g3613	.	.
C.avellana_Jefferson_00313	61256	G	C.avellana_Jefferson_00313	61256	61256	A	G	downstream	g3651	.	.
C.avellana_Jefferson_00315	50719	C	C.avellana_Jefferson_00315	50719	50719	T	C	intronic	g3662	.	.
C.avellana_Jefferson_00318	48683	A	C.avellana_Jefferson_00318	48683	48683	G	A	intergenic	g3686(dist=5302),g3687(dist=2347)	.	.
C.avellana_Jefferson_00324	71146	A	C.avellana_Jefferson_00324	71146	71146	C	A	intergenic	g3739(dist=7755),NONE(dist=NONE)	.	.
C.avellana_Jefferson_00328	22169	A	C.avellana_Jefferson_00328	22169	22169	T	A	intronic	g3765	.	.
C.avellana_Jefferson_00329	43472	G	C.avellana_Jefferson_00329	43472	43472	A	G	downstream	g3777	.	.
C.avellana_Jefferson_00329	43478	T	C.avellana_Jefferson_00329	43478	43478	C	T	downstream	g3777	.	.
C.avellana_Jefferson_00329	45675	T	C.avellana_Jefferson_00329	45675	45675	G	T	upstream	g3778	.	.
C.avellana_Jefferson_00329	68216	G	C.avellana_Jefferson_00329	68216	68216	A	G	exonic	g3782	nonsynonymous SNV	g3782:g3782.t1:exon2:c.1151T>C:p.V384A,
C.avellana_Jefferson_00332	13228	T	C.avellana_Jefferson_00332	13228	13228	C	T	upstream	g3800	.	.
C.avellana_Jefferson_00332	38092	G	C.avellana_Jefferson_00332	38092	38092	A	G	upstream	g3802	.	.
C.avellana_Jefferson_00333	1915	A	C.avellana_Jefferson_00333	1915	1915	G	A	exonic	g3806	nonsynonymous SNV	g3806:g3806.t1:exon7:c.2288C>T:p.S763F,
C.avellana_Jefferson_00333	32097	C	C.avellana_Jefferson_00333	32097	32097	T	C	intergenic	g3808(dist=3336),g3809(dist=1207)	.	.
C.avellana_Jefferson_00333	40780	T	C.avellana_Jefferson_00333	40780	40780	G	T	intergenic	g3810(dist=5116),g3811(dist=26146)	.	.
C.avellana_Jefferson_00333	40798	G	C.avellana_Jefferson_00333	40798	40798	A	G	intergenic	g3810(dist=5134),g3811(dist=26128)	.	.
C.avellana_Jefferson_00335	31821	A	C.avellana_Jefferson_00335	31821	31821	G	A	downstream	g3821	.	.
C.avellana_Jefferson_00335	39067	C	C.avellana_Jefferson_00335	39067	39067	G	C	intronic	g3822	.	.
C.avellana_Jefferson_00338	5934	A	C.avellana_Jefferson_00338	5934	5934	T	A	upstream	g3843	.	.
C.avellana_Jefferson_00338	9661	G	C.avellana_Jefferson_00338	9661	9661	A	G	exonic	g3843	nonsynonymous SNV	g3843:g3843.t1:exon3:c.331A>G:p.S111G,
C.avellana_Jefferson_00338	9672	G	C.avellana_Jefferson_00338	9672	9672	A	G	exonic	g3843	synonymous SNV	g3843:g3843.t1:exon3:c.342A>G:p.P114P,
C.avellana_Jefferson_00342	47212	C	C.avellana_Jefferson_00342	47212	47212	T	C	exonic	g3879	synonymous SNV	g3879:g3879.t1:exon4:c.720T>C:p.R240R,
C.avellana_Jefferson_00345	47606	C	C.avellana_Jefferson_00345	47606	47606	T	C	upstream	g3904,g3905	.	.
C.avellana_Jefferson_00346	68311	G	C.avellana_Jefferson_00346	68311	68311	A	G	intronic	g3915	.	.
C.avellana_Jefferson_00352	65372	C	C.avellana_Jefferson_00352	65372	65372	T	C	intronic	g3954	.	.
C.avellana_Jefferson_00353	33151	A	C.avellana_Jefferson_00353	33151	33151	T	A	intergenic	g3960(dist=4309),g3961(dist=1999)	.	.
C.avellana_Jefferson_00355	58664	C	C.avellana_Jefferson_00355	58664	58664	G	C	exonic	g3976	nonsynonymous SNV	g3976:g3976.t1:exon5:c.616C>G:p.P206A,
C.avellana_Jefferson_00363	1454	G	C.avellana_Jefferson_00363	1454	1454	A	G	intergenic	NONE(dist=NONE),g4035(dist=5863)	.	.
C.avellana_Jefferson_00363	52542	T	C.avellana_Jefferson_00363	52542	52542	A	T	intronic	g4041	.	.
C.avellana_Jefferson_00367	38862	C	C.avellana_Jefferson_00367	38862	38862	A	C	intergenic	g4070(dist=3931),g4071(dist=1994)	.	.
C.avellana_Jefferson_00368	10970	T	C.avellana_Jefferson_00368	10970	10970	A	T	intergenic	g4076(dist=3139),g4077(dist=10642)	.	.
C.avellana_Jefferson_00368	51504	A	C.avellana_Jefferson_00368	51504	51504	C	A	intergenic	g4080(dist=2926),g4081(dist=13117)	.	.
C.avellana_Jefferson_00374	30421	A	C.avellana_Jefferson_00374	30421	30421	G	A	intergenic	g4130(dist=6812),g4131(dist=1785)	.	.
C.avellana_Jefferson_00374	59548	A	C.avellana_Jefferson_00374	59548	59548	G	A	intronic	g4135	.	.
C.avellana_Jefferson_00376	62713	C	C.avellana_Jefferson_00376	62713	62713	T	C	intronic	g4155	.	.
C.avellana_Jefferson_00376	62717	A	C.avellana_Jefferson_00376	62717	62717	T	A	intronic	g4155	.	.
C.avellana_Jefferson_00376	62744	A	C.avellana_Jefferson_00376	62744	62744	G	A	intronic	g4155	.	.
C.avellana_Jefferson_00378	642	A	C.avellana_Jefferson_00378	642	642	C	A	intergenic	NONE(dist=NONE),g4165(dist=20199)	.	.
C.avellana_Jefferson_00380	2154	A	C.avellana_Jefferson_00380	2154	2154	C	A	intergenic	NONE(dist=NONE),g4182(dist=3868)	.	.
C.avellana_Jefferson_00380	66536	G	C.avellana_Jefferson_00380	66536	66536	A	G	downstream	g4191	.	.
C.avellana_Jefferson_00382	51243	A	C.avellana_Jefferson_00382	51243	51243	G	A	intergenic	g4205(dist=3685),g4206(dist=10100)	.	.
C.avellana_Jefferson_00382	51249	G	C.avellana_Jefferson_00382	51249	51249	A	G	intergenic	g4205(dist=3691),g4206(dist=10094)	.	.
C.avellana_Jefferson_00385	3324	G	C.avellana_Jefferson_00385	3324	3324	A	G	intergenic	NONE(dist=NONE),g4222(dist=8272)	.	.
C.avellana_Jefferson_00386	30926	T	C.avellana_Jefferson_00386	30926	30926	A	T	intronic	g4233	.	.
C.avellana_Jefferson_00386	66599	T	C.avellana_Jefferson_00386	66599	66599	C	T	downstream	g4238	.	.
C.avellana_Jefferson_00388	26897	G	C.avellana_Jefferson_00388	26897	26897	A	G	intronic	g4250	.	.
C.avellana_Jefferson_00388	26905	T	C.avellana_Jefferson_00388	26905	26905	C	T	intronic	g4250	.	.
C.avellana_Jefferson_00393	15745	T	C.avellana_Jefferson_00393	15745	15745	A	T	intronic	g4293	.	.
C.avellana_Jefferson_00393	15800	T	C.avellana_Jefferson_00393	15800	15800	C	T	intronic	g4293	.	.
C.avellana_Jefferson_00393	15816	C	C.avellana_Jefferson_00393	15816	15816	T	C	intronic	g4293	.	.
C.avellana_Jefferson_00394	11757	T	C.avellana_Jefferson_00394	11757	11757	A	T	intergenic	g4299(dist=2236),g4300(dist=5219)	.	.
C.avellana_Jefferson_00397	14164	A	C.avellana_Jefferson_00397	14164	14164	T	A	intergenic	g4322(dist=1384),g4323(dist=3602)	.	.
C.avellana_Jefferson_00397	50601	T	C.avellana_Jefferson_00397	50601	50601	G	T	intergenic	g4327(dist=8277),g4328(dist=5905)	.	.
C.avellana_Jefferson_00398	14219	G	C.avellana_Jefferson_00398	14219	14219	A	G	exonic	g4333	synonymous SNV	g4333:g4333.t1:exon1:c.81T>C:p.C27C,
C.avellana_Jefferson_00398	49720	A	C.avellana_Jefferson_00398	49720	49720	T	A	intronic	g4339	.	.
C.avellana_Jefferson_00399	38618	T	C.avellana_Jefferson_00399	38618	38618	C	T	exonic	g4345	synonymous SNV	g4345:g4345.t1:exon2:c.270C>T:p.S90S,
C.avellana_Jefferson_00402	24999	A	C.avellana_Jefferson_00402	24999	24999	T	A	downstream	g4366	.	.
C.avellana_Jefferson_00402	49557	C	C.avellana_Jefferson_00402	49557	49557	A	C	intergenic	g4367(dist=6846),g4368(dist=5709)	.	.
C.avellana_Jefferson_00406	31001	G	C.avellana_Jefferson_00406	31001	31001	A	G	intergenic	g4395(dist=3300),g4396(dist=6635)	.	.
C.avellana_Jefferson_00406	53500	G	C.avellana_Jefferson_00406	53500	53500	T	G	intronic	g4399	.	.
C.avellana_Jefferson_00407	15229	T	C.avellana_Jefferson_00407	15229	15229	C	T	exonic	g4402	nonsynonymous SNV	g4402:g4402.t1:exon8:c.655G>A:p.V219I,
C.avellana_Jefferson_00410	47048	T	C.avellana_Jefferson_00410	47048	47048	C	T	UTR3	g4433	.	.
C.avellana_Jefferson_00413	55840	A	C.avellana_Jefferson_00413	55840	55840	G	A	downstream	g4456	.	.
C.avellana_Jefferson_00417	41307	A	C.avellana_Jefferson_00417	41307	41307	G	A	upstream	g4490,g4491	.	.
C.avellana_Jefferson_00425	33022	A	C.avellana_Jefferson_00425	33022	33022	C	A	intergenic	g4545(dist=5411),g4546(dist=10350)	.	.
C.avellana_Jefferson_00427	12738	T	C.avellana_Jefferson_00427	12738	12738	C	T	downstream	g4558	.	.
C.avellana_Jefferson_00427	18538	T	C.avellana_Jefferson_00427	18538	18538	C	T	upstream	g4560	.	.
C.avellana_Jefferson_00430	20371	T	C.avellana_Jefferson_00430	20371	20371	C	T	intronic	g4577	.	.
C.avellana_Jefferson_00431	7853	C	C.avellana_Jefferson_00431	7853	7853	T	C	UTR3	g4582	.	.
C.avellana_Jefferson_00433	4915	A	C.avellana_Jefferson_00433	4915	4915	G	A	intronic	g4596	.	.
C.avellana_Jefferson_00433	26126	G	C.avellana_Jefferson_00433	26126	26126	C	G	downstream	g4600	.	.
C.avellana_Jefferson_00437	27376	G	C.avellana_Jefferson_00437	27376	27376	A	G	downstream	g4632	.	.
C.avellana_Jefferson_00437	27391	G	C.avellana_Jefferson_00437	27391	27391	C	G	downstream	g4632	.	.
C.avellana_Jefferson_00440	9652	C	C.avellana_Jefferson_00440	9652	9652	G	C	intergenic	g4657(dist=3241),g4658(dist=1379)	.	.
C.avellana_Jefferson_00440	17115	C	C.avellana_Jefferson_00440	17115	17115	A	C	intronic	g4659	.	.
C.avellana_Jefferson_00441	41581	T	C.avellana_Jefferson_00441	41581	41581	C	T	intergenic	g4675(dist=1700),g4676(dist=5152)	.	.
C.avellana_Jefferson_00442	14286	C	C.avellana_Jefferson_00442	14286	14286	A	C	intergenic	NONE(dist=NONE),g4678(dist=2620)	.	.
C.avellana_Jefferson_00444	26406	G	C.avellana_Jefferson_00444	26406	26406	A	G	downstream	g4692	.	.
C.avellana_Jefferson_00446	65063	T	C.avellana_Jefferson_00446	65063	65063	C	T	intergenic	g4718(dist=10972),NONE(dist=NONE)	.	.
C.avellana_Jefferson_00448	492	A	C.avellana_Jefferson_00448	492	492	C	A	intergenic	NONE(dist=NONE),g4726(dist=1164)	.	.
C.avellana_Jefferson_00449	9117	C	C.avellana_Jefferson_00449	9117	9117	T	C	intergenic	NONE(dist=NONE),g4738(dist=2839)	.	.
C.avellana_Jefferson_00451	3364	A	C.avellana_Jefferson_00451	3364	3364	G	A	intergenic	NONE(dist=NONE),g4753(dist=1842)	.	.
C.avellana_Jefferson_00452	4736	T	C.avellana_Jefferson_00452	4736	4736	C	T	intergenic	NONE(dist=NONE),g4761(dist=6647)	.	.
C.avellana_Jefferson_00452	14794	A	C.avellana_Jefferson_00452	14794	14794	C	A	intergenic	g4761(dist=1003),g4762(dist=3702)	.	.
C.avellana_Jefferson_00453	52813	T	C.avellana_Jefferson_00453	52813	52813	A	T	intergenic	g4772(dist=3318),g4773(dist=10247)	.	.
C.avellana_Jefferson_00453	52833	A	C.avellana_Jefferson_00453	52833	52833	G	A	intergenic	g4772(dist=3338),g4773(dist=10227)	.	.
C.avellana_Jefferson_00456	12885	C	C.avellana_Jefferson_00456	12885	12885	T	C	intergenic	g4790(dist=7672),g4791(dist=27702)	.	.
C.avellana_Jefferson_00460	34912	G	C.avellana_Jefferson_00460	34912	34912	A	G	exonic	g4811	nonsynonymous SNV	g4811:g4811.t1:exon1:c.542T>C:p.V181A,
C.avellana_Jefferson_00460	34913	T	C.avellana_Jefferson_00460	34913	34913	C	T	exonic	g4811	nonsynonymous SNV	g4811:g4811.t1:exon1:c.541G>A:p.V181M,
C.avellana_Jefferson_00462	8800	A	C.avellana_Jefferson_00462	8800	8800	G	A	intronic	g4826	.	.
C.avellana_Jefferson_00464	17262	T	C.avellana_Jefferson_00464	17262	17262	A	T	intronic	g4841	.	.
C.avellana_Jefferson_00469	49633	A	C.avellana_Jefferson_00469	49633	49633	T	A	intergenic	g4877(dist=3892),g4878(dist=5282)	.	.
C.avellana_Jefferson_00470	41580	G	C.avellana_Jefferson_00470	41580	41580	C	G	intergenic	g4882(dist=15289),NONE(dist=NONE)	.	.
C.avellana_Jefferson_00471	35291	A	C.avellana_Jefferson_00471	35291	35291	G	A	intronic	g4886	.	.
C.avellana_Jefferson_00473	12784	G	C.avellana_Jefferson_00473	12784	12784	A	G	downstream	g4897,g4898	.	.
C.avellana_Jefferson_00474	13151	T	C.avellana_Jefferson_00474	13151	13151	A	T	intergenic	g4904(dist=6890),g4905(dist=6992)	.	.
C.avellana_Jefferson_00474	13157	T	C.avellana_Jefferson_00474	13157	13157	A	T	intergenic	g4904(dist=6896),g4905(dist=6986)	.	.
C.avellana_Jefferson_00474	38287	A	C.avellana_Jefferson_00474	38287	38287	T	A	intronic	g4908	.	.
C.avellana_Jefferson_00477	27826	G	C.avellana_Jefferson_00477	27826	27826	A	G	intergenic	g4924(dist=6395),g4925(dist=3330)	.	.
C.avellana_Jefferson_00481	19471	G	C.avellana_Jefferson_00481	19471	19471	A	G	exonic	g4959	synonymous SNV	g4959:g4959.t1:exon2:c.996T>C:p.D332D,
C.avellana_Jefferson_00481	43661	A	C.avellana_Jefferson_00481	43661	43661	G	A	intronic	g4960	.	.
C.avellana_Jefferson_00481	44868	C	C.avellana_Jefferson_00481	44868	44868	T	C	intronic	g4960	.	.
C.avellana_Jefferson_00481	45085	C	C.avellana_Jefferson_00481	45085	45085	G	C	intronic	g4960	.	.
C.avellana_Jefferson_00481	57419	G	C.avellana_Jefferson_00481	57419	57419	T	G	upstream	g4962	.	.
C.avellana_Jefferson_00482	54252	T	C.avellana_Jefferson_00482	54252	54252	A	T	intergenic	g4970(dist=1538),g4971(dist=6814)	.	.
C.avellana_Jefferson_00483	36046	A	C.avellana_Jefferson_00483	36046	36046	G	A	UTR3	g4974	.	.
C.avellana_Jefferson_00485	45846	C	C.avellana_Jefferson_00485	45846	45846	T	C	intronic	g4988	.	.
C.avellana_Jefferson_00486	24502	G	C.avellana_Jefferson_00486	24502	24502	A	G	intergenic	g4991(dist=1621),g4992(dist=11761)	.	.
C.avellana_Jefferson_00486	59559	T	C.avellana_Jefferson_00486	59559	59559	C	T	downstream	g4993	.	.
C.avellana_Jefferson_00491	11591	A	C.avellana_Jefferson_00491	11591	11591	G	A	intergenic	g5028(dist=1167),g5029(dist=5365)	.	.
C.avellana_Jefferson_00491	14047	C	C.avellana_Jefferson_00491	14047	14047	T	C	intergenic	g5028(dist=3623),g5029(dist=2909)	.	.
C.avellana_Jefferson_00491	16017	T	C.avellana_Jefferson_00491	16017	16017	C	T	downstream	g5029	.	.
C.avellana_Jefferson_00491	24540	C	C.avellana_Jefferson_00491	24540	24540	T	C	downstream	g5030	.	.
C.avellana_Jefferson_00491	46451	T	C.avellana_Jefferson_00491	46451	46451	C	T	intronic	g5034	.	.
C.avellana_Jefferson_00492	11895	A	C.avellana_Jefferson_00492	11895	11895	C	A	upstream	g5037	.	.
C.avellana_Jefferson_00492	12576	G	C.avellana_Jefferson_00492	12576	12576	A	G	upstream	g5037	.	.
C.avellana_Jefferson_00492	12714	A	C.avellana_Jefferson_00492	12714	12714	G	A	upstream	g5037	.	.
C.avellana_Jefferson_00492	12752	T	C.avellana_Jefferson_00492	12752	12752	C	T	UTR5	g5037	.	.
C.avellana_Jefferson_00493	632	A	C.avellana_Jefferson_00493	632	632	C	A	intergenic	NONE(dist=NONE),g5044(dist=4884)	.	.
C.avellana_Jefferson_00493	46818	C	C.avellana_Jefferson_00493	46818	46818	T	C	UTR5	g5048	.	.
C.avellana_Jefferson_00496	56881	G	C.avellana_Jefferson_00496	56881	56881	T	G	intronic	g5071	.	.
C.avellana_Jefferson_00496	56889	A	C.avellana_Jefferson_00496	56889	56889	C	A	exonic	g5071	unknown	UNKNOWN
C.avellana_Jefferson_00496	56891	G	C.avellana_Jefferson_00496	56891	56891	C	G	exonic	g5071	unknown	UNKNOWN
C.avellana_Jefferson_00498	52443	C	C.avellana_Jefferson_00498	52443	52443	A	C	intergenic	g5088(dist=1542),g5089(dist=3184)	.	.
C.avellana_Jefferson_00503	25629	T	C.avellana_Jefferson_00503	25629	25629	A	T	intergenic	g5121(dist=2019),g5122(dist=3758)	.	.
C.avellana_Jefferson_00512	42315	A	C.avellana_Jefferson_00512	42315	42315	G	A	intergenic	g5183(dist=6774),g5184(dist=2092)	.	.
C.avellana_Jefferson_00514	7811	T	C.avellana_Jefferson_00514	7811	7811	G	T	exonic	g5194	nonsynonymous SNV	g5194:g5194.t1:exon2:c.754G>T:p.A252S,
C.avellana_Jefferson_00515	20424	A	C.avellana_Jefferson_00515	20424	20424	C	A	upstream	g5207	.	.
C.avellana_Jefferson_00522	28282	T	C.avellana_Jefferson_00522	28282	28282	C	T	upstream	g5256	.	.
C.avellana_Jefferson_00525	54301	G	C.avellana_Jefferson_00525	54301	54301	A	G	intergenic	g5284(dist=6260),g5285(dist=2912)	.	.
C.avellana_Jefferson_00525	55042	G	C.avellana_Jefferson_00525	55042	55042	A	G	intergenic	g5284(dist=7001),g5285(dist=2171)	.	.
C.avellana_Jefferson_00528	42670	G	C.avellana_Jefferson_00528	42670	42670	A	G	intronic	g5302	.	.
C.avellana_Jefferson_00529	22091	G	C.avellana_Jefferson_00529	22091	22091	A	G	exonic	g5305	synonymous SNV	g5305:g5305.t1:exon11:c.2478A>G:p.G826G,
C.avellana_Jefferson_00530	15100	G	C.avellana_Jefferson_00530	15100	15100	C	G	intergenic	g5309(dist=1369),g5310(dist=7046)	.	.
C.avellana_Jefferson_00533	13440	A	C.avellana_Jefferson_00533	13440	13440	T	A	intronic	g5328	.	.
C.avellana_Jefferson_00533	52860	A	C.avellana_Jefferson_00533	52860	52860	G	A	intergenic	g5331(dist=3369),g5332(dist=2008)	.	.
C.avellana_Jefferson_00537	55708	C	C.avellana_Jefferson_00537	55708	55708	A	C	upstream	g5364	.	.
C.avellana_Jefferson_00539	35703	T	C.avellana_Jefferson_00539	35703	35703	A	T	intronic	g5376	.	.
C.avellana_Jefferson_00541	33807	C	C.avellana_Jefferson_00541	33807	33807	G	C	intergenic	g5393(dist=2596),g5394(dist=9302)	.	.
C.avellana_Jefferson_00546	32313	G	C.avellana_Jefferson_00546	32313	32313	A	G	intronic	g5416	.	.
C.avellana_Jefferson_00549	18085	T	C.avellana_Jefferson_00549	18085	18085	C	T	intronic	g5437	.	.
C.avellana_Jefferson_00551	34825	T	C.avellana_Jefferson_00551	34825	34825	A	T	downstream	g5456	.	.
C.avellana_Jefferson_00552	29847	G	C.avellana_Jefferson_00552	29847	29847	A	G	exonic	g5462	nonsynonymous SNV	g5462:g5462.t1:exon7:c.977A>G:p.H326R,
C.avellana_Jefferson_00553	17706	T	C.avellana_Jefferson_00553	17706	17706	A	T	intronic	g5467	.	.
C.avellana_Jefferson_00553	22735	C	C.avellana_Jefferson_00553	22735	22735	A	C	downstream	g5468	.	.
C.avellana_Jefferson_00553	55365	C	C.avellana_Jefferson_00553	55365	55365	T	C	upstream	g5472	.	.
C.avellana_Jefferson_00557	2558	T	C.avellana_Jefferson_00557	2558	2558	C	T	exonic	g5496	nonsynonymous SNV	g5496:g5496.t1:exon1:c.274C>T:p.L92F,
C.avellana_Jefferson_00557	2572	T	C.avellana_Jefferson_00557	2572	2572	C	T	exonic	g5496	synonymous SNV	g5496:g5496.t1:exon1:c.288C>T:p.R96R,
C.avellana_Jefferson_00558	12715	A	C.avellana_Jefferson_00558	12715	12715	C	A	intronic	g5506	.	.
C.avellana_Jefferson_00558	12716	T	C.avellana_Jefferson_00558	12716	12716	G	T	intronic	g5506	.	.
C.avellana_Jefferson_00558	12717	G	C.avellana_Jefferson_00558	12717	12717	A	G	intronic	g5506	.	.
C.avellana_Jefferson_00563	57335	T	C.avellana_Jefferson_00563	57335	57335	G	T	intergenic	g5538(dist=8874),NONE(dist=NONE)	.	.
C.avellana_Jefferson_00565	30853	G	C.avellana_Jefferson_00565	30853	30853	A	G	downstream	g5547	.	.
C.avellana_Jefferson_00566	4898	G	C.avellana_Jefferson_00566	4898	4898	A	G	intergenic	NONE(dist=NONE),g5552(dist=3068)	.	.
C.avellana_Jefferson_00566	4899	C	C.avellana_Jefferson_00566	4899	4899	A	C	intergenic	NONE(dist=NONE),g5552(dist=3067)	.	.
C.avellana_Jefferson_00566	9335	T	C.avellana_Jefferson_00566	9335	9335	A	T	exonic	g5552	nonsynonymous SNV	g5552:g5552.t1:exon2:c.238A>T:p.T80S,
C.avellana_Jefferson_00569	47380	C	C.avellana_Jefferson_00569	47380	47380	A	C	exonic	g5574	synonymous SNV	g5574:g5574.t1:exon4:c.306A>C:p.T102T,
C.avellana_Jefferson_00570	26566	C	C.avellana_Jefferson_00570	26566	26566	T	C	intergenic	g5581(dist=1685),g5582(dist=3250)	.	.
C.avellana_Jefferson_00576	26631	A	C.avellana_Jefferson_00576	26631	26631	G	A	intergenic	g5619(dist=13968),g5620(dist=7575)	.	.
C.avellana_Jefferson_00583	16831	T	C.avellana_Jefferson_00583	16831	16831	A	T	intronic	g5667	.	.
C.avellana_Jefferson_00587	4103	C	C.avellana_Jefferson_00587	4103	4103	T	C	intronic	g5698	.	.
C.avellana_Jefferson_00587	52820	A	C.avellana_Jefferson_00587	52820	52820	T	A	exonic	g5704	nonsynonymous SNV	g5704:g5704.t1:exon4:c.979T>A:p.C327S,
C.avellana_Jefferson_00589	9254	G	C.avellana_Jefferson_00589	9254	9254	A	G	intronic	g5713	.	.
C.avellana_Jefferson_00589	23060	T	C.avellana_Jefferson_00589	23060	23060	C	T	exonic	g5716	nonsynonymous SNV	g5716:g5716.t1:exon3:c.716G>A:p.C239Y,
C.avellana_Jefferson_00589	23362	C	C.avellana_Jefferson_00589	23362	23362	A	C	exonic	g5716	synonymous SNV	g5716:g5716.t1:exon3:c.414T>G:p.R138R,
C.avellana_Jefferson_00589	23397	A	C.avellana_Jefferson_00589	23397	23397	G	A	exonic	g5716	nonsynonymous SNV	g5716:g5716.t1:exon3:c.379C>T:p.R127W,
C.avellana_Jefferson_00589	38037	C	C.avellana_Jefferson_00589	38037	38037	T	C	intergenic	g5717(dist=6106),g5718(dist=9329)	.	.
C.avellana_Jefferson_00589	38042	G	C.avellana_Jefferson_00589	38042	38042	A	G	intergenic	g5717(dist=6111),g5718(dist=9324)	.	.
C.avellana_Jefferson_00590	31739	G	C.avellana_Jefferson_00590	31739	31739	A	G	exonic	g5721	synonymous SNV	g5721:g5721.t1:exon4:c.555T>C:p.G185G,
C.avellana_Jefferson_00593	15111	A	C.avellana_Jefferson_00593	15111	15111	G	A	intronic	g5742	.	.
C.avellana_Jefferson_00595	32017	A	C.avellana_Jefferson_00595	32017	32017	G	A	intergenic	g5764(dist=15010),g5765(dist=7479)	.	.
C.avellana_Jefferson_00595	38800	A	C.avellana_Jefferson_00595	38800	38800	G	A	upstream	g5765	.	.
C.avellana_Jefferson_00595	38803	C	C.avellana_Jefferson_00595	38803	38803	T	C	upstream	g5765	.	.
C.avellana_Jefferson_00597	5581	G	C.avellana_Jefferson_00597	5581	5581	A	G	upstream	g5774	.	.
C.avellana_Jefferson_00598	43505	T	C.avellana_Jefferson_00598	43505	43505	C	T	downstream	g5783	.	.
C.avellana_Jefferson_00605	21927	G	C.avellana_Jefferson_00605	21927	21927	A	G	intergenic	g5824(dist=4891),g5825(dist=2770)	.	.
C.avellana_Jefferson_00608	4309	G	C.avellana_Jefferson_00608	4309	4309	A	G	UTR3	g5843	.	.
C.avellana_Jefferson_00609	45072	T	C.avellana_Jefferson_00609	45072	45072	C	T	downstream	g5852	.	.
C.avellana_Jefferson_00609	45271	T	C.avellana_Jefferson_00609	45271	45271	C	T	downstream	g5852	.	.
C.avellana_Jefferson_00610	41880	T	C.avellana_Jefferson_00610	41880	41880	C	T	intronic	g5857	.	.
C.avellana_Jefferson_00615	53998	G	C.avellana_Jefferson_00615	53998	53998	A	G	intronic	g5895	.	.
C.avellana_Jefferson_00616	44968	A	C.avellana_Jefferson_00616	44968	44968	G	A	downstream	g5901	.	.
C.avellana_Jefferson_00617	19409	C	C.avellana_Jefferson_00617	19409	19409	T	C	intergenic	g5905(dist=1465),g5906(dist=3857)	.	.
C.avellana_Jefferson_00621	6857	A	C.avellana_Jefferson_00621	6857	6857	T	A	intergenic	NONE(dist=NONE),g5930(dist=4739)	.	.
C.avellana_Jefferson_00622	9016	G	C.avellana_Jefferson_00622	9016	9016	T	G	UTR3	g5932	.	.
C.avellana_Jefferson_00626	37991	A	C.avellana_Jefferson_00626	37991	37991	C	A	intronic	g5958	.	.
C.avellana_Jefferson_00626	44238	G	C.avellana_Jefferson_00626	44238	44238	C	G	intronic	g5959	.	.
C.avellana_Jefferson_00626	46533	A	C.avellana_Jefferson_00626	46533	46533	G	A	UTR3	g5960	.	.
C.avellana_Jefferson_00626	46602	C	C.avellana_Jefferson_00626	46602	46602	G	C	UTR3	g5960	.	.
C.avellana_Jefferson_00626	47070	G	C.avellana_Jefferson_00626	47070	47070	A	G	exonic	g5960	synonymous SNV	g5960:g5960.t1:exon9:c.1171T>C:p.L391L,
C.avellana_Jefferson_00626	47488	C	C.avellana_Jefferson_00626	47488	47488	T	C	intronic	g5960	.	.
C.avellana_Jefferson_00626	48087	A	C.avellana_Jefferson_00626	48087	48087	G	A	intronic	g5960	.	.
C.avellana_Jefferson_00626	48118	T	C.avellana_Jefferson_00626	48118	48118	A	T	intronic	g5960	.	.
C.avellana_Jefferson_00626	50354	A	C.avellana_Jefferson_00626	50354	50354	C	A	exonic	g5960	synonymous SNV	g5960:g5960.t1:exon2:c.300G>T:p.P100P,
C.avellana_Jefferson_00626	50360	T	C.avellana_Jefferson_00626	50360	50360	C	T	exonic	g5960	synonymous SNV	g5960:g5960.t1:exon2:c.294G>A:p.S98S,
C.avellana_Jefferson_00626	51127	C	C.avellana_Jefferson_00626	51127	51127	T	C	intronic	g5960	.	.
C.avellana_Jefferson_00626	51131	T	C.avellana_Jefferson_00626	51131	51131	C	T	intronic	g5960	.	.
C.avellana_Jefferson_00629	14776	A	C.avellana_Jefferson_00629	14776	14776	G	A	intronic	g5979	.	.
C.avellana_Jefferson_00631	32663	T	C.avellana_Jefferson_00631	32663	32663	C	T	exonic	g5991	synonymous SNV	g5991:g5991.t1:exon3:c.927C>T:p.G309G,
C.avellana_Jefferson_00631	47470	A	C.avellana_Jefferson_00631	47470	47470	G	A	upstream	g5992	.	.
C.avellana_Jefferson_00631	47473	T	C.avellana_Jefferson_00631	47473	47473	G	T	upstream	g5992	.	.
C.avellana_Jefferson_00632	17199	G	C.avellana_Jefferson_00632	17199	17199	A	G	intergenic	g5995(dist=6948),g5996(dist=4327)	.	.
C.avellana_Jefferson_00632	29278	A	C.avellana_Jefferson_00632	29278	29278	T	A	intronic	g5997	.	.
C.avellana_Jefferson_00635	29618	C	C.avellana_Jefferson_00635	29618	29618	A	C	UTR5	g6012	.	.
C.avellana_Jefferson_00635	39835	G	C.avellana_Jefferson_00635	39835	39835	A	G	intergenic	g6013(dist=7364),g6014(dist=2873)	.	.
C.avellana_Jefferson_00635	41414	C	C.avellana_Jefferson_00635	41414	41414	T	C	intergenic	g6013(dist=8943),g6014(dist=1294)	.	.
C.avellana_Jefferson_00638	9724	T	C.avellana_Jefferson_00638	9724	9724	C	T	intergenic	NONE(dist=NONE),g6030(dist=1534)	.	.
C.avellana_Jefferson_00640	49815	A	C.avellana_Jefferson_00640	49815	49815	G	A	downstream	g6045	.	.
C.avellana_Jefferson_00641	26491	A	C.avellana_Jefferson_00641	26491	26491	T	A	intergenic	g6047(dist=18530),g6048(dist=3793)	.	.
C.avellana_Jefferson_00642	40117	A	C.avellana_Jefferson_00642	40117	40117	T	A	intergenic	g6056(dist=1149),g6057(dist=1193)	.	.
C.avellana_Jefferson_00643	53592	G	C.avellana_Jefferson_00643	53592	53592	C	G	exonic	g6066	nonsynonymous SNV	g6066:g6066.t1:exon3:c.334G>C:p.D112H,
C.avellana_Jefferson_00643	53608	T	C.avellana_Jefferson_00643	53608	53608	C	T	exonic	g6066	synonymous SNV	g6066:g6066.t1:exon3:c.318G>A:p.E106E,
C.avellana_Jefferson_00645	56961	G	C.avellana_Jefferson_00645	56961	56961	C	G	intergenic	g6077(dist=2700),NONE(dist=NONE)	.	.
C.avellana_Jefferson_00649	24547	G	C.avellana_Jefferson_00649	24547	24547	T	G	upstream	g6099	.	.
C.avellana_Jefferson_00651	11896	T	C.avellana_Jefferson_00651	11896	11896	C	T	intergenic	NONE(dist=NONE),g6110(dist=5702)	.	.
C.avellana_Jefferson_00654	56626	C	C.avellana_Jefferson_00654	56626	56626	T	C	intergenic	g6132(dist=1344),NONE(dist=NONE)	.	.
C.avellana_Jefferson_00655	35331	G	C.avellana_Jefferson_00655	35331	35331	A	G	intronic	g6137	.	.
C.avellana_Jefferson_00658	34411	A	C.avellana_Jefferson_00658	34411	34411	G	A	intronic	g6163	.	.
C.avellana_Jefferson_00664	15346	A	C.avellana_Jefferson_00664	15346	15346	G	A	intergenic	g6198(dist=3355),g6199(dist=1372)	.	.
C.avellana_Jefferson_00664	23180	C	C.avellana_Jefferson_00664	23180	23180	A	C	downstream	g6201	.	.
C.avellana_Jefferson_00665	4615	A	C.avellana_Jefferson_00665	4615	4615	G	A	exonic	g6207	synonymous SNV	g6207:g6207.t1:exon6:c.804G>A:p.L268L,
C.avellana_Jefferson_00665	4630	C	C.avellana_Jefferson_00665	4630	4630	T	C	exonic	g6207	synonymous SNV	g6207:g6207.t1:exon6:c.819T>C:p.F273F,
C.avellana_Jefferson_00665	44214	T	C.avellana_Jefferson_00665	44214	44214	C	T	intergenic	g6211(dist=3193),g6212(dist=8702)	.	.
C.avellana_Jefferson_00665	44345	T	C.avellana_Jefferson_00665	44345	44345	C	T	intergenic	g6211(dist=3324),g6212(dist=8571)	.	.
C.avellana_Jefferson_00665	44354	A	C.avellana_Jefferson_00665	44354	44354	G	A	intergenic	g6211(dist=3333),g6212(dist=8562)	.	.
C.avellana_Jefferson_00665	44375	C	C.avellana_Jefferson_00665	44375	44375	T	C	intergenic	g6211(dist=3354),g6212(dist=8541)	.	.
C.avellana_Jefferson_00665	44446	C	C.avellana_Jefferson_00665	44446	44446	T	C	intergenic	g6211(dist=3425),g6212(dist=8470)	.	.
C.avellana_Jefferson_00665	44447	A	C.avellana_Jefferson_00665	44447	44447	G	A	intergenic	g6211(dist=3426),g6212(dist=8469)	.	.
C.avellana_Jefferson_00665	44977	C	C.avellana_Jefferson_00665	44977	44977	A	C	intergenic	g6211(dist=3956),g6212(dist=7939)	.	.
C.avellana_Jefferson_00666	42932	A	C.avellana_Jefferson_00666	42932	42932	G	A	intronic	g6217	.	.
C.avellana_Jefferson_00676	6872	T	C.avellana_Jefferson_00676	6872	6872	C	T	intergenic	NONE(dist=NONE),g6291(dist=11724)	.	.
C.avellana_Jefferson_00676	6878	T	C.avellana_Jefferson_00676	6878	6878	C	T	intergenic	NONE(dist=NONE),g6291(dist=11718)	.	.
C.avellana_Jefferson_00677	20923	A	C.avellana_Jefferson_00677	20923	20923	T	A	intergenic	g6299(dist=2846),g6300(dist=17693)	.	.
C.avellana_Jefferson_00680	49202	C	C.avellana_Jefferson_00680	49202	49202	T	C	intronic	g6326	.	.
C.avellana_Jefferson_00683	31403	A	C.avellana_Jefferson_00683	31403	31403	T	A	intronic	g6346	.	.
C.avellana_Jefferson_00688	30489	T	C.avellana_Jefferson_00688	30489	30489	A	T	intronic	g6375	.	.
C.avellana_Jefferson_00690	26735	C	C.avellana_Jefferson_00690	26735	26735	A	C	upstream	g6389,g6390	.	.
C.avellana_Jefferson_00692	31680	G	C.avellana_Jefferson_00692	31680	31680	A	G	intergenic	NONE(dist=NONE),g6401(dist=5346)	.	.
C.avellana_Jefferson_00692	46040	A	C.avellana_Jefferson_00692	46040	46040	G	A	upstream	g6402	.	.
C.avellana_Jefferson_00693	27233	T	C.avellana_Jefferson_00693	27233	27233	C	T	intronic	g6406	.	.
C.avellana_Jefferson_00695	31218	A	C.avellana_Jefferson_00695	31218	31218	G	A	exonic	g6424	nonsynonymous SNV	g6424:g6424.t1:exon1:c.244G>A:p.D82N,
C.avellana_Jefferson_00696	29684	A	C.avellana_Jefferson_00696	29684	29684	G	A	intergenic	g6432(dist=2143),g6433(dist=7082)	.	.
C.avellana_Jefferson_00697	500	C	C.avellana_Jefferson_00697	500	500	T	C	intergenic	NONE(dist=NONE),g6436(dist=4496)	.	.
C.avellana_Jefferson_00699	15920	T	C.avellana_Jefferson_00699	15920	15920	A	T	UTR3	g6453	.	.
C.avellana_Jefferson_00700	22062	G	C.avellana_Jefferson_00700	22062	22062	A	G	intergenic	g6458(dist=4727),g6459(dist=2468)	.	.
C.avellana_Jefferson_00700	49058	T	C.avellana_Jefferson_00700	49058	49058	A	T	intronic	g6461	.	.
C.avellana_Jefferson_00701	12859	A	C.avellana_Jefferson_00701	12859	12859	G	A	intronic	g6465	.	.
C.avellana_Jefferson_00704	43296	A	C.avellana_Jefferson_00704	43296	43296	T	A	intronic	g6493	.	.
C.avellana_Jefferson_00708	33014	G	C.avellana_Jefferson_00708	33014	33014	A	G	intergenic	g6514(dist=1703),g6515(dist=6148)	.	.
C.avellana_Jefferson_00708	44635	C	C.avellana_Jefferson_00708	44635	44635	T	C	UTR5	g6515	.	.
C.avellana_Jefferson_00709	4063	C	C.avellana_Jefferson_00709	4063	4063	T	C	intergenic	NONE(dist=NONE),g6518(dist=5569)	.	.
C.avellana_Jefferson_00709	7218	C	C.avellana_Jefferson_00709	7218	7218	T	C	intergenic	NONE(dist=NONE),g6518(dist=2414)	.	.
C.avellana_Jefferson_00709	53154	G	C.avellana_Jefferson_00709	53154	53154	A	G	downstream	g6521	.	.
C.avellana_Jefferson_00709	53463	A	C.avellana_Jefferson_00709	53463	53463	G	A	downstream	g6521	.	.
C.avellana_Jefferson_00709	54029	T	C.avellana_Jefferson_00709	54029	54029	G	T	intergenic	g6521(dist=1493),NONE(dist=NONE)	.	.
C.avellana_Jefferson_00709	54040	A	C.avellana_Jefferson_00709	54040	54040	G	A	intergenic	g6521(dist=1504),NONE(dist=NONE)	.	.
C.avellana_Jefferson_00709	54051	C	C.avellana_Jefferson_00709	54051	54051	G	C	intergenic	g6521(dist=1515),NONE(dist=NONE)	.	.
C.avellana_Jefferson_00709	54060	C	C.avellana_Jefferson_00709	54060	54060	T	C	intergenic	g6521(dist=1524),NONE(dist=NONE)	.	.
C.avellana_Jefferson_00709	54340	A	C.avellana_Jefferson_00709	54340	54340	G	A	intergenic	g6521(dist=1804),NONE(dist=NONE)	.	.
C.avellana_Jefferson_00709	54705	C	C.avellana_Jefferson_00709	54705	54705	T	C	intergenic	g6521(dist=2169),NONE(dist=NONE)	.	.
C.avellana_Jefferson_00712	34060	C	C.avellana_Jefferson_00712	34060	34060	A	C	UTR3	g6540	.	.
C.avellana_Jefferson_00713	7214	C	C.avellana_Jefferson_00713	7214	7214	T	C	intergenic	NONE(dist=NONE),g6542(dist=5412)	.	.
C.avellana_Jefferson_00721	45478	A	C.avellana_Jefferson_00721	45478	45478	C	A	upstream	g6599	.	.
C.avellana_Jefferson_00726	33604	G	C.avellana_Jefferson_00726	33604	33604	A	G	intronic	g6633	.	.
C.avellana_Jefferson_00728	390	A	C.avellana_Jefferson_00728	390	390	G	A	intergenic	NONE(dist=NONE),g6642(dist=6947)	.	.
C.avellana_Jefferson_00732	48901	T	C.avellana_Jefferson_00732	48901	48901	G	T	intergenic	g6668(dist=11890),NONE(dist=NONE)	.	.
C.avellana_Jefferson_00733	35703	A	C.avellana_Jefferson_00733	35703	35703	G	A	intronic	g6674	.	.
C.avellana_Jefferson_00739	23012	C	C.avellana_Jefferson_00739	23012	23012	T	C	exonic	g6710	nonsynonymous SNV	g6710:g6710.t1:exon1:c.208A>G:p.K70E,
C.avellana_Jefferson_00739	45154	A	C.avellana_Jefferson_00739	45154	45154	C	A	intronic	g6713	.	.
C.avellana_Jefferson_00740	9570	T	C.avellana_Jefferson_00740	9570	9570	A	T	upstream	g6717	.	.
C.avellana_Jefferson_00740	20369	A	C.avellana_Jefferson_00740	20369	20369	T	A	upstream	g6718	.	.
C.avellana_Jefferson_00742	6594	G	C.avellana_Jefferson_00742	6594	6594	T	G	intronic	g6734	.	.
C.avellana_Jefferson_00742	24359	C	C.avellana_Jefferson_00742	24359	24359	T	C	upstream	g6735	.	.
C.avellana_Jefferson_00743	28303	G	C.avellana_Jefferson_00743	28303	28303	T	G	intronic	g6744	.	.
C.avellana_Jefferson_00743	32549	G	C.avellana_Jefferson_00743	32549	32549	A	G	intronic	g6745	.	.
C.avellana_Jefferson_00745	34472	A	C.avellana_Jefferson_00745	34472	34472	T	A	intergenic	g6757(dist=13552),g6758(dist=3937)	.	.
C.avellana_Jefferson_00747	33195	T	C.avellana_Jefferson_00747	33195	33195	C	T	downstream	g6769	.	.
C.avellana_Jefferson_00747	33222	A	C.avellana_Jefferson_00747	33222	33222	G	A	downstream	g6769	.	.
C.avellana_Jefferson_00747	33226	T	C.avellana_Jefferson_00747	33226	33226	G	T	downstream	g6769	.	.
C.avellana_Jefferson_00747	33240	C	C.avellana_Jefferson_00747	33240	33240	T	C	downstream	g6769	.	.
C.avellana_Jefferson_00749	15381	A	C.avellana_Jefferson_00749	15381	15381	G	A	intergenic	NONE(dist=NONE),g6778(dist=7415)	.	.
C.avellana_Jefferson_00751	10943	A	C.avellana_Jefferson_00751	10943	10943	G	A	upstream	g6791	.	.
C.avellana_Jefferson_00755	25121	T	C.avellana_Jefferson_00755	25121	25121	C	T	intergenic	g6814(dist=16265),g6815(dist=15045)	.	.
C.avellana_Jefferson_00755	25131	T	C.avellana_Jefferson_00755	25131	25131	G	T	intergenic	g6814(dist=16275),g6815(dist=15035)	.	.
C.avellana_Jefferson_00757	455	T	C.avellana_Jefferson_00757	455	455	C	T	intergenic	NONE(dist=NONE),g6827(dist=3452)	.	.
C.avellana_Jefferson_00757	15017	C	C.avellana_Jefferson_00757	15017	15017	T	C	downstream	g6828	.	.
C.avellana_Jefferson_00759	14133	T	C.avellana_Jefferson_00759	14133	14133	A	T	intergenic	g6836(dist=3080),g6837(dist=6853)	.	.
C.avellana_Jefferson_00761	13627	C	C.avellana_Jefferson_00761	13627	13627	G	C	downstream	g6845	.	.
C.avellana_Jefferson_00761	16392	T	C.avellana_Jefferson_00761	16392	16392	C	T	intergenic	g6845(dist=2773),g6846(dist=2924)	.	.
C.avellana_Jefferson_00761	16841	A	C.avellana_Jefferson_00761	16841	16841	G	A	intergenic	g6845(dist=3222),g6846(dist=2475)	.	.
C.avellana_Jefferson_00761	18374	T	C.avellana_Jefferson_00761	18374	18374	C	T	upstream	g6846	.	.
C.avellana_Jefferson_00761	20767	C	C.avellana_Jefferson_00761	20767	20767	T	C	downstream	g6846	.	.
C.avellana_Jefferson_00764	44331	G	C.avellana_Jefferson_00764	44331	44331	C	G	exonic	g6864	nonsynonymous SNV	g6864:g6864.t1:exon1:c.181C>G:p.R61G,
C.avellana_Jefferson_00764	48310	C	C.avellana_Jefferson_00764	48310	48310	T	C	UTR3	g6864	.	.
C.avellana_Jefferson_00766	1533	A	C.avellana_Jefferson_00766	1533	1533	C	A	exonic	g6872	synonymous SNV	g6872:g6872.t1:exon1:c.136C>A:p.R46R,
C.avellana_Jefferson_00767	14887	A	C.avellana_Jefferson_00767	14887	14887	T	A	intronic	g6878	.	.
C.avellana_Jefferson_00770	45104	C	C.avellana_Jefferson_00770	45104	45104	T	C	exonic	g6905	synonymous SNV	g6905:g6905.t1:exon2:c.2259A>G:p.P753P,
C.avellana_Jefferson_00774	29318	G	C.avellana_Jefferson_00774	29318	29318	C	G	exonic	g6929	synonymous SNV	g6929:g6929.t1:exon4:c.1638C>G:p.A546A,
C.avellana_Jefferson_00777	14202	C	C.avellana_Jefferson_00777	14202	14202	A	C	intronic	g6948	.	.
C.avellana_Jefferson_00777	14655	C	C.avellana_Jefferson_00777	14655	14655	T	C	upstream	g6948	.	.
C.avellana_Jefferson_00782	27161	T	C.avellana_Jefferson_00782	27161	27161	A	T	intergenic	g6978(dist=2410),g6979(dist=2115)	.	.
C.avellana_Jefferson_00785	13299	A	C.avellana_Jefferson_00785	13299	13299	G	A	intergenic	g6997(dist=1432),g6998(dist=2327)	.	.
C.avellana_Jefferson_00792	39332	G	C.avellana_Jefferson_00792	39332	39332	A	G	intronic	g7044	.	.
C.avellana_Jefferson_00793	6844	A	C.avellana_Jefferson_00793	6844	6844	G	A	intergenic	g7045(dist=1859),g7046(dist=2614)	.	.
C.avellana_Jefferson_00796	21370	G	C.avellana_Jefferson_00796	21370	21370	A	G	intergenic	g7070(dist=1579),g7071(dist=1247)	.	.
C.avellana_Jefferson_00796	51350	A	C.avellana_Jefferson_00796	51350	51350	G	A	upstream	g7073	.	.
C.avellana_Jefferson_00798	20273	T	C.avellana_Jefferson_00798	20273	20273	A	T	intergenic	g7085(dist=1032),g7086(dist=9493)	.	.
C.avellana_Jefferson_00805	11424	T	C.avellana_Jefferson_00805	11424	11424	C	T	intronic	g7131	.	.
C.avellana_Jefferson_00806	32514	A	C.avellana_Jefferson_00806	32514	32514	C	A	intronic	g7140	.	.
C.avellana_Jefferson_00820	18218	T	C.avellana_Jefferson_00820	18218	18218	C	T	intergenic	g7228(dist=8448),g7229(dist=7696)	.	.
C.avellana_Jefferson_00821	12277	G	C.avellana_Jefferson_00821	12277	12277	A	G	intergenic	g7232(dist=7156),g7233(dist=1374)	.	.
C.avellana_Jefferson_00822	33690	G	C.avellana_Jefferson_00822	33690	33690	A	G	intergenic	g7241(dist=6329),g7242(dist=9556)	.	.
C.avellana_Jefferson_00822	34500	G	C.avellana_Jefferson_00822	34500	34500	A	G	intergenic	g7241(dist=7139),g7242(dist=8746)	.	.
C.avellana_Jefferson_00823	36559	G	C.avellana_Jefferson_00823	36559	36559	A	G	downstream	g7247,g7248	.	.
C.avellana_Jefferson_00824	44887	G	C.avellana_Jefferson_00824	44887	44887	T	G	downstream	g7255	.	.
C.avellana_Jefferson_00830	36700	C	C.avellana_Jefferson_00830	36700	36700	T	C	intronic	g7287	.	.
C.avellana_Jefferson_00839	10957	G	C.avellana_Jefferson_00839	10957	10957	A	G	intronic	g7339	.	.
C.avellana_Jefferson_00841	9079	G	C.avellana_Jefferson_00841	9079	9079	A	G	UTR3	g7352	.	.
C.avellana_Jefferson_00842	23105	A	C.avellana_Jefferson_00842	23105	23105	G	A	intergenic	g7358(dist=9114),g7359(dist=5101)	.	.
C.avellana_Jefferson_00842	51393	G	C.avellana_Jefferson_00842	51393	51393	T	G	intergenic	g7361(dist=2052),NONE(dist=NONE)	.	.
C.avellana_Jefferson_00842	51400	G	C.avellana_Jefferson_00842	51400	51400	A	G	intergenic	g7361(dist=2059),NONE(dist=NONE)	.	.
C.avellana_Jefferson_00842	51452	C	C.avellana_Jefferson_00842	51452	51452	T	C	intergenic	g7361(dist=2111),NONE(dist=NONE)	.	.
C.avellana_Jefferson_00843	31963	G	C.avellana_Jefferson_00843	31963	31963	A	G	intergenic	g7365(dist=3542),g7366(dist=3483)	.	.
C.avellana_Jefferson_00845	42619	G	C.avellana_Jefferson_00845	42619	42619	A	G	intergenic	g7378(dist=9143),g7379(dist=1047)	.	.
C.avellana_Jefferson_00850	32536	C	C.avellana_Jefferson_00850	32536	32536	T	C	intronic	g7410	.	.
C.avellana_Jefferson_00850	34964	A	C.avellana_Jefferson_00850	34964	34964	T	A	intergenic	g7410(dist=2193),g7411(dist=1312)	.	.
C.avellana_Jefferson_00850	35244	C	C.avellana_Jefferson_00850	35244	35244	T	C	intergenic	g7410(dist=2473),g7411(dist=1032)	.	.
C.avellana_Jefferson_00850	35618	T	C.avellana_Jefferson_00850	35618	35618	G	T	downstream	g7411	.	.
C.avellana_Jefferson_00851	22034	A	C.avellana_Jefferson_00851	22034	22034	C	A	intronic	g7418	.	.
C.avellana_Jefferson_00852	15014	T	C.avellana_Jefferson_00852	15014	15014	C	T	exonic	g7423	nonsynonymous SNV	g7423:g7423.t1:exon2:c.814G>A:p.G272S,
C.avellana_Jefferson_00853	20425	A	C.avellana_Jefferson_00853	20425	20425	G	A	intronic	g7430	.	.
C.avellana_Jefferson_00854	19384	A	C.avellana_Jefferson_00854	19384	19384	C	A	UTR3	g7438	.	.
C.avellana_Jefferson_00854	19387	G	C.avellana_Jefferson_00854	19387	19387	C	G	UTR3	g7438	.	.
C.avellana_Jefferson_00855	17592	C	C.avellana_Jefferson_00855	17592	17592	T	C	intergenic	g7443(dist=4944),g7444(dist=4264)	.	.
C.avellana_Jefferson_00855	32652	T	C.avellana_Jefferson_00855	32652	32652	C	T	UTR3	g7445	.	.
C.avellana_Jefferson_00855	32902	C	C.avellana_Jefferson_00855	32902	32902	T	C	downstream	g7445	.	.
C.avellana_Jefferson_00857	39231	T	C.avellana_Jefferson_00857	39231	39231	C	T	downstream	g7458	.	.
C.avellana_Jefferson_00857	47292	C	C.avellana_Jefferson_00857	47292	47292	G	C	intergenic	g7458(dist=5351),NONE(dist=NONE)	.	.
C.avellana_Jefferson_00861	40616	G	C.avellana_Jefferson_00861	40616	40616	A	G	intronic	g7481	.	.
C.avellana_Jefferson_00865	43096	C	C.avellana_Jefferson_00865	43096	43096	T	C	intergenic	g7507(dist=3251),NONE(dist=NONE)	.	.
C.avellana_Jefferson_00868	34444	T	C.avellana_Jefferson_00868	34444	34444	A	T	intronic	g7526	.	.
C.avellana_Jefferson_00868	34500	A	C.avellana_Jefferson_00868	34500	34500	G	A	intronic	g7526	.	.
C.avellana_Jefferson_00873	5775	T	C.avellana_Jefferson_00873	5775	5775	C	T	intergenic	NONE(dist=NONE),g7553(dist=4781)	.	.
C.avellana_Jefferson_00873	47383	G	C.avellana_Jefferson_00873	47383	47383	A	G	intergenic	g7558(dist=3484),NONE(dist=NONE)	.	.
C.avellana_Jefferson_00875	1343	G	C.avellana_Jefferson_00875	1343	1343	A	G	upstream	g7565	.	.
C.avellana_Jefferson_00875	1368	A	C.avellana_Jefferson_00875	1368	1368	G	A	upstream	g7565	.	.
C.avellana_Jefferson_00878	14065	T	C.avellana_Jefferson_00878	14065	14065	C	T	intergenic	g7583(dist=6218),g7584(dist=2818)	.	.
C.avellana_Jefferson_00880	31826	A	C.avellana_Jefferson_00880	31826	31826	C	A	intergenic	g7598(dist=7095),g7599(dist=7054)	.	.
C.avellana_Jefferson_00880	31869	G	C.avellana_Jefferson_00880	31869	31869	C	G	intergenic	g7598(dist=7138),g7599(dist=7011)	.	.
C.avellana_Jefferson_00880	33840	C	C.avellana_Jefferson_00880	33840	33840	G	C	intergenic	g7598(dist=9109),g7599(dist=5040)	.	.
C.avellana_Jefferson_00882	5778	T	C.avellana_Jefferson_00882	5778	5778	C	T	intronic	g7608	.	.
C.avellana_Jefferson_00882	22034	C	C.avellana_Jefferson_00882	22034	22034	T	C	UTR3	g7610	.	.
C.avellana_Jefferson_00883	41256	A	C.avellana_Jefferson_00883	41256	41256	G	A	intergenic	g7615(dist=10495),g7616(dist=2440)	.	.
C.avellana_Jefferson_00896	38655	C	C.avellana_Jefferson_00896	38655	38655	T	C	downstream	g7695	.	.
C.avellana_Jefferson_00897	24874	A	C.avellana_Jefferson_00897	24874	24874	G	A	intronic	g7698	.	.
C.avellana_Jefferson_00900	8222	G	C.avellana_Jefferson_00900	8222	8222	A	G	exonic	g7713	nonsynonymous SNV	g7713:g7713.t1:exon1:c.124A>G:p.N42D,
C.avellana_Jefferson_00903	38586	C	C.avellana_Jefferson_00903	38586	38586	T	C	exonic	g7732	synonymous SNV	g7732:g7732.t1:exon1:c.135T>C:p.G45G,
C.avellana_Jefferson_00905	14604	C	C.avellana_Jefferson_00905	14604	14604	T	C	exonic	g7741	synonymous SNV	g7741:g7741.t1:exon4:c.339A>G:p.A113A,
C.avellana_Jefferson_00905	15517	C	C.avellana_Jefferson_00905	15517	15517	A	C	UTR5	g7741	.	.
C.avellana_Jefferson_00906	26628	T	C.avellana_Jefferson_00906	26628	26628	C	T	intergenic	g7748(dist=4589),g7749(dist=11108)	.	.
C.avellana_Jefferson_00906	29403	A	C.avellana_Jefferson_00906	29403	29403	C	A	intergenic	g7748(dist=7364),g7749(dist=8333)	.	.
C.avellana_Jefferson_00909	8299	A	C.avellana_Jefferson_00909	8299	8299	G	A	intronic	g7760	.	.
C.avellana_Jefferson_00914	8060	G	C.avellana_Jefferson_00914	8060	8060	A	G	intronic	g7792	.	.
C.avellana_Jefferson_00914	25105	A	C.avellana_Jefferson_00914	25105	25105	G	A	intronic	g7795	.	.
C.avellana_Jefferson_00915	16144	A	C.avellana_Jefferson_00915	16144	16144	G	A	intergenic	g7799(dist=4405),g7800(dist=8792)	.	.
C.avellana_Jefferson_00916	27881	C	C.avellana_Jefferson_00916	27881	27881	A	C	intronic	g7808	.	.
C.avellana_Jefferson_00921	50060	T	C.avellana_Jefferson_00921	50060	50060	A	T	intergenic	g7836(dist=3043),NONE(dist=NONE)	.	.
C.avellana_Jefferson_00921	50074	G	C.avellana_Jefferson_00921	50074	50074	C	G	intergenic	g7836(dist=3057),NONE(dist=NONE)	.	.
C.avellana_Jefferson_00924	6911	A	C.avellana_Jefferson_00924	6911	6911	T	A	intergenic	NONE(dist=NONE),g7850(dist=1955)	.	.
C.avellana_Jefferson_00925	1064	A	C.avellana_Jefferson_00925	1064	1064	G	A	UTR3	g7853	.	.
C.avellana_Jefferson_00926	48970	T	C.avellana_Jefferson_00926	48970	48970	C	T	upstream	g7868	.	.
C.avellana_Jefferson_00933	42816	A	C.avellana_Jefferson_00933	42816	42816	G	A	exonic	g7908	synonymous SNV	g7908:g7908.t1:exon4:c.561C>T:p.V187V,
C.avellana_Jefferson_00934	48856	A	C.avellana_Jefferson_00934	48856	48856	G	A	intronic	g7915	.	.
C.avellana_Jefferson_00935	6605	A	C.avellana_Jefferson_00935	6605	6605	G	A	UTR5	g7917	.	.
C.avellana_Jefferson_00945	39870	A	C.avellana_Jefferson_00945	39870	39870	G	A	downstream	g7979	.	.
C.avellana_Jefferson_00946	26888	G	C.avellana_Jefferson_00946	26888	26888	A	G	intergenic	g7983(dist=6067),g7984(dist=3357)	.	.
C.avellana_Jefferson_00949	25431	A	C.avellana_Jefferson_00949	25431	25431	T	A	intronic	g7996	.	.
C.avellana_Jefferson_00950	33986	A	C.avellana_Jefferson_00950	33986	33986	G	A	intronic	g8001	.	.
C.avellana_Jefferson_00954	4058	G	C.avellana_Jefferson_00954	4058	4058	A	G	upstream	g8025	.	.
C.avellana_Jefferson_00954	6547	C	C.avellana_Jefferson_00954	6547	6547	T	C	downstream	g8025	.	.
C.avellana_Jefferson_00954	11971	G	C.avellana_Jefferson_00954	11971	11971	C	G	UTR5	g8026	.	.
C.avellana_Jefferson_00955	20990	T	C.avellana_Jefferson_00955	20990	20990	C	T	intronic	g8031	.	.
C.avellana_Jefferson_00961	15046	T	C.avellana_Jefferson_00961	15046	15046	C	T	downstream	g8067	.	.
C.avellana_Jefferson_00961	47539	A	C.avellana_Jefferson_00961	47539	47539	T	A	intergenic	g8069(dist=8208),NONE(dist=NONE)	.	.
C.avellana_Jefferson_00962	8286	G	C.avellana_Jefferson_00962	8286	8286	A	G	intergenic	NONE(dist=NONE),g8070(dist=4310)	.	.
C.avellana_Jefferson_00963	16834	G	C.avellana_Jefferson_00963	16834	16834	A	G	intergenic	NONE(dist=NONE),g8072(dist=1433)	.	.
C.avellana_Jefferson_00971	17423	A	C.avellana_Jefferson_00971	17423	17423	G	A	exonic	g8120	nonsynonymous SNV	g8120:g8120.t1:exon2:c.1337C>T:p.P446L,
C.avellana_Jefferson_00971	17844	T	C.avellana_Jefferson_00971	17844	17844	C	T	exonic	g8120	nonsynonymous SNV	g8120:g8120.t1:exon2:c.916G>A:p.A306T,
C.avellana_Jefferson_00973	5875	G	C.avellana_Jefferson_00973	5875	5875	C	G	intronic	g8130	.	.
C.avellana_Jefferson_00983	4708	A	C.avellana_Jefferson_00983	4708	4708	G	A	intergenic	NONE(dist=NONE),g8179(dist=13874)	.	.
C.avellana_Jefferson_00984	38879	A	C.avellana_Jefferson_00984	38879	38879	T	A	intergenic	g8183(dist=21368),NONE(dist=NONE)	.	.
C.avellana_Jefferson_00985	10493	C	C.avellana_Jefferson_00985	10493	10493	A	C	intronic	g8185	.	.
C.avellana_Jefferson_00987	21903	A	C.avellana_Jefferson_00987	21903	21903	T	A	intronic	g8200	.	.
C.avellana_Jefferson_00991	26426	C	C.avellana_Jefferson_00991	26426	26426	T	C	intergenic	g8221(dist=2185),g8222(dist=1104)	.	.
C.avellana_Jefferson_01006	11597	A	C.avellana_Jefferson_01006	11597	11597	G	A	intronic	g8300	.	.
C.avellana_Jefferson_01007	28842	C	C.avellana_Jefferson_01007	28842	28842	T	C	exonic	g8302	unknown	UNKNOWN
C.avellana_Jefferson_01008	15807	G	C.avellana_Jefferson_01008	15807	15807	A	G	intergenic	g8308(dist=4086),g8309(dist=9799)	.	.
C.avellana_Jefferson_01008	15815	T	C.avellana_Jefferson_01008	15815	15815	A	T	intergenic	g8308(dist=4094),g8309(dist=9791)	.	.
C.avellana_Jefferson_01012	30908	A	C.avellana_Jefferson_01012	30908	30908	G	A	upstream	g8335	.	.
C.avellana_Jefferson_01014	29874	T	C.avellana_Jefferson_01014	29874	29874	C	T	exonic	g8345	nonsynonymous SNV	g8345:g8345.t1:exon6:c.757C>T:p.R253C,
C.avellana_Jefferson_01018	3758	G	C.avellana_Jefferson_01018	3758	3758	A	G	intronic	g8365	.	.
C.avellana_Jefferson_01022	37107	A	C.avellana_Jefferson_01022	37107	37107	G	A	intergenic	g8394(dist=3346),g8395(dist=3789)	.	.
C.avellana_Jefferson_01029	40535	C	C.avellana_Jefferson_01029	40535	40535	G	C	intergenic	g8432(dist=7014),NONE(dist=NONE)	.	.
C.avellana_Jefferson_01029	44052	A	C.avellana_Jefferson_01029	44052	44052	G	A	intergenic	g8432(dist=10531),NONE(dist=NONE)	.	.
C.avellana_Jefferson_01029	44385	T	C.avellana_Jefferson_01029	44385	44385	C	T	intergenic	g8432(dist=10864),NONE(dist=NONE)	.	.
C.avellana_Jefferson_01032	604	A	C.avellana_Jefferson_01032	604	604	G	A	intergenic	NONE(dist=NONE),g8447(dist=2444)	.	.
C.avellana_Jefferson_01037	28273	A	C.avellana_Jefferson_01037	28273	28273	G	A	intergenic	g8472(dist=6273),g8473(dist=1990)	.	.
C.avellana_Jefferson_01037	38649	C	C.avellana_Jefferson_01037	38649	38649	T	C	upstream	g8474	.	.
C.avellana_Jefferson_01045	38384	T	C.avellana_Jefferson_01045	38384	38384	C	T	intergenic	g8510(dist=2054),g8511(dist=4282)	.	.
C.avellana_Jefferson_01052	10544	G	C.avellana_Jefferson_01052	10544	10544	A	G	upstream	g8545	.	.
C.avellana_Jefferson_01054	7675	A	C.avellana_Jefferson_01054	7675	7675	G	A	exonic	g8557	unknown	UNKNOWN
C.avellana_Jefferson_01061	19371	G	C.avellana_Jefferson_01061	19371	19371	A	G	downstream	g8597	.	.
C.avellana_Jefferson_01064	11210	A	C.avellana_Jefferson_01064	11210	11210	G	A	intergenic	g8614(dist=8869),g8615(dist=7356)	.	.
C.avellana_Jefferson_01064	43988	A	C.avellana_Jefferson_01064	43988	43988	C	A	intronic	g8619	.	.
C.avellana_Jefferson_01065	13458	A	C.avellana_Jefferson_01065	13458	13458	G	A	intronic	g8621	.	.
C.avellana_Jefferson_01066	9887	C	C.avellana_Jefferson_01066	9887	9887	G	C	intergenic	g8625(dist=2256),g8626(dist=2279)	.	.
C.avellana_Jefferson_01075	17279	T	C.avellana_Jefferson_01075	17279	17279	C	T	upstream	g8672	.	.
C.avellana_Jefferson_01083	5577	A	C.avellana_Jefferson_01083	5577	5577	G	A	intergenic	NONE(dist=NONE),g8716(dist=6009)	.	.
C.avellana_Jefferson_01084	29580	G	C.avellana_Jefferson_01084	29580	29580	A	G	intergenic	g8725(dist=10399),NONE(dist=NONE)	.	.
C.avellana_Jefferson_01084	42614	T	C.avellana_Jefferson_01084	42614	42614	G	T	intergenic	g8725(dist=23433),NONE(dist=NONE)	.	.
C.avellana_Jefferson_01087	5242	A	C.avellana_Jefferson_01087	5242	5242	G	A	exonic	g8737	nonsynonymous SNV	g8737:g8737.t1:exon12:c.2722C>T:p.L908F,
C.avellana_Jefferson_01087	6651	G	C.avellana_Jefferson_01087	6651	6651	T	G	exonic	g8737	nonsynonymous SNV	g8737:g8737.t1:exon10:c.2289A>C:p.E763D,
C.avellana_Jefferson_01087	9077	G	C.avellana_Jefferson_01087	9077	9077	A	G	exonic	g8737	nonsynonymous SNV	g8737:g8737.t1:exon3:c.475T>C:p.S159P,
C.avellana_Jefferson_01087	16745	T	C.avellana_Jefferson_01087	16745	16745	C	T	intronic	g8738	.	.
C.avellana_Jefferson_01087	31425	A	C.avellana_Jefferson_01087	31425	31425	G	A	intergenic	g8739(dist=2688),g8740(dist=4736)	.	.
C.avellana_Jefferson_01088	23098	T	C.avellana_Jefferson_01088	23098	23098	G	T	exonic	g8742	nonsynonymous SNV	g8742:g8742.t1:exon4:c.560G>T:p.S187I,
C.avellana_Jefferson_01093	1979	A	C.avellana_Jefferson_01093	1979	1979	G	A	intergenic	NONE(dist=NONE),g8772(dist=11228)	.	.
C.avellana_Jefferson_01094	20738	T	C.avellana_Jefferson_01094	20738	20738	C	T	intergenic	g8775(dist=5227),g8776(dist=1204)	.	.
C.avellana_Jefferson_01099	35900	C	C.avellana_Jefferson_01099	35900	35900	A	C	intronic	g8807	.	.
C.avellana_Jefferson_01099	37981	A	C.avellana_Jefferson_01099	37981	37981	G	A	exonic	g8807	nonsynonymous SNV	g8807:g8807.t1:exon3:c.850G>A:p.D284N,
C.avellana_Jefferson_01099	38641	T	C.avellana_Jefferson_01099	38641	38641	G	T	exonic	g8807	synonymous SNV	g8807:g8807.t1:exon4:c.1446G>T:p.L482L,
C.avellana_Jefferson_01099	41345	T	C.avellana_Jefferson_01099	41345	41345	C	T	downstream	g8808	.	.
C.avellana_Jefferson_01099	42307	T	C.avellana_Jefferson_01099	42307	42307	C	T	exonic	g8808	nonsynonymous SNV	g8808:g8808.t1:exon4:c.917G>A:p.R306H,
C.avellana_Jefferson_01106	25014	T	C.avellana_Jefferson_01106	25014	25014	G	T	upstream	g8855	.	.
C.avellana_Jefferson_01110	30211	G	C.avellana_Jefferson_01110	30211	30211	A	G	intronic	g8876	.	.
C.avellana_Jefferson_01111	7671	G	C.avellana_Jefferson_01111	7671	7671	A	G	intronic	g8878	.	.
C.avellana_Jefferson_01111	32578	A	C.avellana_Jefferson_01111	32578	32578	C	A	intergenic	g8880(dist=3017),g8881(dist=7343)	.	.
C.avellana_Jefferson_01112	27202	T	C.avellana_Jefferson_01112	27202	27202	C	T	downstream	g8885	.	.
C.avellana_Jefferson_01112	39643	T	C.avellana_Jefferson_01112	39643	39643	C	T	intronic	g8887	.	.
C.avellana_Jefferson_01112	39903	A	C.avellana_Jefferson_01112	39903	39903	G	A	exonic	g8887	nonsynonymous SNV	g8887:g8887.t1:exon5:c.716C>T:p.P239L,
C.avellana_Jefferson_01115	33185	G	C.avellana_Jefferson_01115	33185	33185	C	G	exonic	g8900	nonsynonymous SNV	g8900:g8900.t1:exon6:c.831C>G:p.S277R,
C.avellana_Jefferson_01116	9646	T	C.avellana_Jefferson_01116	9646	9646	C	T	exonic	g8902	nonsynonymous SNV	g8902:g8902.t1:exon3:c.3419C>T:p.T1140I,
C.avellana_Jefferson_01116	9667	T	C.avellana_Jefferson_01116	9667	9667	G	T	exonic	g8902	nonsynonymous SNV	g8902:g8902.t1:exon3:c.3440G>T:p.S1147I,
C.avellana_Jefferson_01116	25835	T	C.avellana_Jefferson_01116	25835	25835	A	T	intergenic	g8903(dist=9321),g8904(dist=2215)	.	.
C.avellana_Jefferson_01123	11559	G	C.avellana_Jefferson_01123	11559	11559	A	G	intergenic	g8947(dist=4318),g8948(dist=1647)	.	.
C.avellana_Jefferson_01124	7085	G	C.avellana_Jefferson_01124	7085	7085	A	G	upstream	g8953	.	.
C.avellana_Jefferson_01124	9924	A	C.avellana_Jefferson_01124	9924	9924	G	A	intergenic	g8953(dist=3403),g8954(dist=6522)	.	.
C.avellana_Jefferson_01124	10568	A	C.avellana_Jefferson_01124	10568	10568	G	A	intergenic	g8953(dist=4047),g8954(dist=5878)	.	.
C.avellana_Jefferson_01132	8995	A	C.avellana_Jefferson_01132	8995	8995	C	A	exonic	g8996	nonsynonymous SNV	g8996:g8996.t1:exon6:c.1116G>T:p.W372C,
C.avellana_Jefferson_01133	2982	T	C.avellana_Jefferson_01133	2982	2982	C	T	intronic	g9001	.	.
C.avellana_Jefferson_01133	3011	C	C.avellana_Jefferson_01133	3011	3011	A	C	intronic	g9001	.	.
C.avellana_Jefferson_01133	9226	A	C.avellana_Jefferson_01133	9226	9226	T	A	intergenic	g9001(dist=2745),g9002(dist=5850)	.	.
C.avellana_Jefferson_01133	9250	A	C.avellana_Jefferson_01133	9250	9250	G	A	intergenic	g9001(dist=2769),g9002(dist=5826)	.	.
C.avellana_Jefferson_01135	14803	A	C.avellana_Jefferson_01135	14803	14803	G	A	intergenic	NONE(dist=NONE),g9009(dist=2783)	.	.
C.avellana_Jefferson_01136	26778	C	C.avellana_Jefferson_01136	26778	26778	T	C	intronic	g9015	.	.
C.avellana_Jefferson_01140	6540	G	C.avellana_Jefferson_01140	6540	6540	T	G	exonic	g9039	synonymous SNV	g9039:g9039.t1:exon3:c.750A>C:p.A250A,
C.avellana_Jefferson_01144	27963	G	C.avellana_Jefferson_01144	27963	27963	A	G	intronic	g9060	.	.
C.avellana_Jefferson_01149	17358	G	C.avellana_Jefferson_01149	17358	17358	T	G	intronic	g9085	.	.
C.avellana_Jefferson_01149	17661	C	C.avellana_Jefferson_01149	17661	17661	G	C	intronic	g9085	.	.
C.avellana_Jefferson_01149	34819	C	C.avellana_Jefferson_01149	34819	34819	T	C	intergenic	g9086(dist=6178),g9087(dist=4353)	.	.
C.avellana_Jefferson_01152	11607	T	C.avellana_Jefferson_01152	11607	11607	C	T	upstream	g9095,g9096	.	.
C.avellana_Jefferson_01153	38984	A	C.avellana_Jefferson_01153	38984	38984	G	A	upstream	g9103	.	.
C.avellana_Jefferson_01156	42318	A	C.avellana_Jefferson_01156	42318	42318	G	A	UTR3	g9116	.	.
C.avellana_Jefferson_01156	42319	T	C.avellana_Jefferson_01156	42319	42319	C	T	UTR3	g9116	.	.
C.avellana_Jefferson_01156	42329	T	C.avellana_Jefferson_01156	42329	42329	C	T	UTR3	g9116	.	.
C.avellana_Jefferson_01161	44648	G	C.avellana_Jefferson_01161	44648	44648	A	G	downstream	g9141	.	.
C.avellana_Jefferson_01163	20308	C	C.avellana_Jefferson_01163	20308	20308	T	C	intronic	g9152	.	.
C.avellana_Jefferson_01163	20315	C	C.avellana_Jefferson_01163	20315	20315	T	C	exonic	g9152	synonymous SNV	g9152:g9152.t1:exon2:c.333T>C:p.R111R,
C.avellana_Jefferson_01163	44357	C	C.avellana_Jefferson_01163	44357	44357	T	C	intergenic	g9154(dist=2210),NONE(dist=NONE)	.	.
C.avellana_Jefferson_01170	34857	G	C.avellana_Jefferson_01170	34857	34857	C	G	intergenic	g9190(dist=7596),g9191(dist=5748)	.	.
C.avellana_Jefferson_01170	38014	A	C.avellana_Jefferson_01170	38014	38014	G	A	intergenic	g9190(dist=10753),g9191(dist=2591)	.	.
C.avellana_Jefferson_01170	42802	A	C.avellana_Jefferson_01170	42802	42802	G	A	upstream	g9191	.	.
C.avellana_Jefferson_01170	42802	A	C.avellana_Jefferson_01170	42802	42802	G	T	upstream	g9191	.	.
C.avellana_Jefferson_01171	8841	A	C.avellana_Jefferson_01171	8841	8841	G	A	upstream	g9192	.	.
C.avellana_Jefferson_01173	23041	C	C.avellana_Jefferson_01173	23041	23041	G	C	intergenic	g9204(dist=1170),g9205(dist=3310)	.	.
C.avellana_Jefferson_01173	42947	T	C.avellana_Jefferson_01173	42947	42947	C	T	exonic	g9206	nonsynonymous SNV	g9206:g9206.t1:exon5:c.301C>T:p.L101F,
C.avellana_Jefferson_01174	2129	A	C.avellana_Jefferson_01174	2129	2129	T	A	intergenic	NONE(dist=NONE),g9207(dist=4447)	.	.
C.avellana_Jefferson_01181	10400	G	C.avellana_Jefferson_01181	10400	10400	A	G	intergenic	NONE(dist=NONE),g9244(dist=3266)	.	.
C.avellana_Jefferson_01182	12934	G	C.avellana_Jefferson_01182	12934	12934	A	G	intronic	g9248	.	.
C.avellana_Jefferson_01184	547	C	C.avellana_Jefferson_01184	547	547	T	C	intergenic	NONE(dist=NONE),g9256(dist=2199)	.	.
C.avellana_Jefferson_01184	1156	G	C.avellana_Jefferson_01184	1156	1156	A	G	intergenic	NONE(dist=NONE),g9256(dist=1590)	.	.
C.avellana_Jefferson_01184	1174	G	C.avellana_Jefferson_01184	1174	1174	C	G	intergenic	NONE(dist=NONE),g9256(dist=1572)	.	.
C.avellana_Jefferson_01190	5688	T	C.avellana_Jefferson_01190	5688	5688	C	T	exonic	g9287	synonymous SNV	g9287:g9287.t1:exon13:c.2246G>A:p.X749X,
C.avellana_Jefferson_01194	16266	T	C.avellana_Jefferson_01194	16266	16266	C	T	UTR3	g9307	.	.
C.avellana_Jefferson_01199	19672	C	C.avellana_Jefferson_01199	19672	19672	A	C	intergenic	g9331(dist=1951),g9332(dist=6818)	.	.
C.avellana_Jefferson_01201	35153	C	C.avellana_Jefferson_01201	35153	35153	T	C	exonic	g9342	nonsynonymous SNV	g9342:g9342.t1:exon4:c.1166A>G:p.N389S,
C.avellana_Jefferson_01201	35718	A	C.avellana_Jefferson_01201	35718	35718	G	A	exonic	g9342	synonymous SNV	g9342:g9342.t1:exon3:c.690C>T:p.A230A,
C.avellana_Jefferson_01201	35759	G	C.avellana_Jefferson_01201	35759	35759	C	G	exonic	g9342	nonsynonymous SNV	g9342:g9342.t1:exon3:c.649G>C:p.A217P,
C.avellana_Jefferson_01202	14322	T	C.avellana_Jefferson_01202	14322	14322	G	T	intronic	g9345	.	.
C.avellana_Jefferson_01212	4361	G	C.avellana_Jefferson_01212	4361	4361	C	G	intergenic	NONE(dist=NONE),g9389(dist=1676)	.	.
C.avellana_Jefferson_01214	37074	A	C.avellana_Jefferson_01214	37074	37074	T	A	upstream	g9403	.	.
C.avellana_Jefferson_01215	18456	C	C.avellana_Jefferson_01215	18456	18456	T	C	intergenic	g9404(dist=12962),g9405(dist=3671)	.	.
C.avellana_Jefferson_01216	2763	T	C.avellana_Jefferson_01216	2763	2763	C	T	intronic	g9408	.	.
C.avellana_Jefferson_01216	6775	T	C.avellana_Jefferson_01216	6775	6775	C	T	exonic	g9409	synonymous SNV	g9409:g9409.t1:exon3:c.243G>A:p.P81P,
C.avellana_Jefferson_01216	7593	G	C.avellana_Jefferson_01216	7593	7593	A	G	intronic	g9409	.	.
C.avellana_Jefferson_01218	12665	G	C.avellana_Jefferson_01218	12665	12665	A	G	exonic	g9420	nonsynonymous SNV	g9420:g9420.t1:exon2:c.160T>C:p.Y54H,
C.avellana_Jefferson_01218	19154	T	C.avellana_Jefferson_01218	19154	19154	G	T	intronic	g9421	.	.
C.avellana_Jefferson_01225	37478	G	C.avellana_Jefferson_01225	37478	37478	T	G	exonic	g9461	nonsynonymous SNV	g9461:g9461.t1:exon1:c.307A>C:p.N103H,
C.avellana_Jefferson_01226	32087	A	C.avellana_Jefferson_01226	32087	32087	G	A	upstream	g9466	.	.
C.avellana_Jefferson_01228	27220	A	C.avellana_Jefferson_01228	27220	27220	G	A	upstream	g9475	.	.
C.avellana_Jefferson_01232	7903	T	C.avellana_Jefferson_01232	7903	7903	A	T	intergenic	g9492(dist=1772),g9493(dist=1823)	.	.
C.avellana_Jefferson_01232	7943	C	C.avellana_Jefferson_01232	7943	7943	T	C	intergenic	g9492(dist=1812),g9493(dist=1783)	.	.
C.avellana_Jefferson_01232	38842	A	C.avellana_Jefferson_01232	38842	38842	T	A	intergenic	g9498(dist=1693),g9499(dist=1714)	.	.
C.avellana_Jefferson_01236	12077	C	C.avellana_Jefferson_01236	12077	12077	G	C	upstream	g9517	.	.
C.avellana_Jefferson_01237	30863	G	C.avellana_Jefferson_01237	30863	30863	A	G	downstream	g9527	.	.
C.avellana_Jefferson_01238	9263	A	C.avellana_Jefferson_01238	9263	9263	C	A	intergenic	g9529(dist=3901),g9530(dist=15927)	.	.
C.avellana_Jefferson_01238	9264	C	C.avellana_Jefferson_01238	9264	9264	T	C	intergenic	g9529(dist=3902),g9530(dist=15926)	.	.
C.avellana_Jefferson_01258	7147	C	C.avellana_Jefferson_01258	7147	7147	T	C	intergenic	g9636(dist=5256),g9637(dist=5498)	.	.
C.avellana_Jefferson_01258	7160	A	C.avellana_Jefferson_01258	7160	7160	G	A	intergenic	g9636(dist=5269),g9637(dist=5485)	.	.
C.avellana_Jefferson_01265	20313	T	C.avellana_Jefferson_01265	20313	20313	C	T	intergenic	NONE(dist=NONE),g9666(dist=9409)	.	.
C.avellana_Jefferson_01268	26180	G	C.avellana_Jefferson_01268	26180	26180	T	G	upstream	g9678,g9679	.	.
C.avellana_Jefferson_01268	34288	T	C.avellana_Jefferson_01268	34288	34288	G	T	intronic	g9680	.	.
C.avellana_Jefferson_01271	38056	T	C.avellana_Jefferson_01271	38056	38056	G	T	intronic	g9696	.	.
C.avellana_Jefferson_01274	13438	T	C.avellana_Jefferson_01274	13438	13438	C	T	intergenic	g9712(dist=2787),g9713(dist=11660)	.	.
C.avellana_Jefferson_01274	14118	A	C.avellana_Jefferson_01274	14118	14118	G	A	intergenic	g9712(dist=3467),g9713(dist=10980)	.	.
C.avellana_Jefferson_01278	28074	A	C.avellana_Jefferson_01278	28074	28074	T	A	intergenic	g9721(dist=6892),g9722(dist=1292)	.	.
C.avellana_Jefferson_01278	36033	T	C.avellana_Jefferson_01278	36033	36033	C	T	intergenic	g9722(dist=3122),g9723(dist=1073)	.	.
C.avellana_Jefferson_01285	14177	T	C.avellana_Jefferson_01285	14177	14177	C	T	intergenic	g9761(dist=1106),g9762(dist=2249)	.	.
C.avellana_Jefferson_01291	8878	G	C.avellana_Jefferson_01291	8878	8878	A	G	upstream	g9791	.	.
C.avellana_Jefferson_01294	28198	T	C.avellana_Jefferson_01294	28198	28198	C	T	intronic	g9812	.	.
C.avellana_Jefferson_01302	37956	G	C.avellana_Jefferson_01302	37956	37956	C	G	downstream	g9855	.	.
C.avellana_Jefferson_01304	22509	T	C.avellana_Jefferson_01304	22509	22509	A	T	UTR3	g9864	.	.
C.avellana_Jefferson_01309	24920	T	C.avellana_Jefferson_01309	24920	24920	A	T	upstream	g9890	.	.
C.avellana_Jefferson_01312	39760	C	C.avellana_Jefferson_01312	39760	39760	T	C	intergenic	g9899(dist=3090),NONE(dist=NONE)	.	.
C.avellana_Jefferson_01315	12559	G	C.avellana_Jefferson_01315	12559	12559	C	G	intergenic	NONE(dist=NONE),g9911(dist=2274)	.	.
C.avellana_Jefferson_01316	17348	A	C.avellana_Jefferson_01316	17348	17348	T	A	downstream	g9915	.	.
C.avellana_Jefferson_01319	24648	A	C.avellana_Jefferson_01319	24648	24648	G	A	intronic	g9936	.	.
C.avellana_Jefferson_01319	33260	C	C.avellana_Jefferson_01319	33260	33260	T	C	intergenic	g9936(dist=4159),g9937(dist=2604)	.	.
C.avellana_Jefferson_01321	26134	T	C.avellana_Jefferson_01321	26134	26134	A	T	exonic	g9945	nonsynonymous SNV	g9945:g9945.t1:exon2:c.232T>A:p.S78T,
C.avellana_Jefferson_01323	19540	C	C.avellana_Jefferson_01323	19540	19540	T	C	intronic	g9950	.	.
C.avellana_Jefferson_01332	26828	G	C.avellana_Jefferson_01332	26828	26828	A	G	intronic	g9999	.	.
C.avellana_Jefferson_01333	12033	G	C.avellana_Jefferson_01333	12033	12033	T	G	intergenic	g10001(dist=2372),g10002(dist=4734)	.	.
C.avellana_Jefferson_01333	15527	A	C.avellana_Jefferson_01333	15527	15527	G	A	intergenic	g10001(dist=5866),g10002(dist=1240)	.	.
C.avellana_Jefferson_01336	13036	G	C.avellana_Jefferson_01336	13036	13036	T	G	downstream	g10015,g10016	.	.
C.avellana_Jefferson_01336	13052	A	C.avellana_Jefferson_01336	13052	13052	T	A	downstream	g10015,g10016	.	.
C.avellana_Jefferson_01337	38171	G	C.avellana_Jefferson_01337	38171	38171	A	G	intergenic	g10022(dist=10250),NONE(dist=NONE)	.	.
C.avellana_Jefferson_01338	18987	G	C.avellana_Jefferson_01338	18987	18987	A	G	intronic	g10024	.	.
C.avellana_Jefferson_01340	36859	T	C.avellana_Jefferson_01340	36859	36859	A	T	intronic	g10040	.	.
C.avellana_Jefferson_01342	7814	A	C.avellana_Jefferson_01342	7814	7814	C	A	exonic	g10044	synonymous SNV	g10044:g10044.t1:exon1:c.303C>A:p.T101T,
C.avellana_Jefferson_01347	41246	A	C.avellana_Jefferson_01347	41246	41246	G	A	exonic	g10073	synonymous SNV	g10073:g10073.t1:exon1:c.423C>T:p.H141H,
C.avellana_Jefferson_01347	41347	A	C.avellana_Jefferson_01347	41347	41347	C	A	exonic	g10073	nonsynonymous SNV	g10073:g10073.t1:exon1:c.322G>T:p.G108C,
C.avellana_Jefferson_01347	41354	A	C.avellana_Jefferson_01347	41354	41354	G	A	exonic	g10073	synonymous SNV	g10073:g10073.t1:exon1:c.315C>T:p.L105L,
C.avellana_Jefferson_01350	17031	G	C.avellana_Jefferson_01350	17031	17031	T	G	intronic	g10080	.	.
C.avellana_Jefferson_01350	19319	C	C.avellana_Jefferson_01350	19319	19319	T	C	intronic	g10080	.	.
C.avellana_Jefferson_01351	7220	T	C.avellana_Jefferson_01351	7220	7220	A	T	intronic	g10082	.	.
C.avellana_Jefferson_01353	32778	A	C.avellana_Jefferson_01353	32778	32778	C	A	intergenic	g10096(dist=8597),g10097(dist=5609)	.	.
C.avellana_Jefferson_01356	29490	A	C.avellana_Jefferson_01356	29490	29490	G	A	exonic	g10109	synonymous SNV	g10109:g10109.t1:exon2:c.681G>A:p.A227A,
C.avellana_Jefferson_01356	33678	G	C.avellana_Jefferson_01356	33678	33678	C	G	downstream	g10110,g10111	.	.
C.avellana_Jefferson_01362	604	C	C.avellana_Jefferson_01362	604	604	T	C	UTR5	g10136	.	.
C.avellana_Jefferson_01370	232	T	C.avellana_Jefferson_01370	232	232	A	T	intergenic	NONE(dist=NONE),g10168(dist=14494)	.	.
C.avellana_Jefferson_01371	24922	T	C.avellana_Jefferson_01371	24922	24922	C	T	exonic	g10174	synonymous SNV	g10174:g10174.t1:exon1:c.741G>A:p.E247E,
C.avellana_Jefferson_01371	31312	G	C.avellana_Jefferson_01371	31312	31312	A	G	UTR5	g10175	.	.
C.avellana_Jefferson_01373	19358	A	C.avellana_Jefferson_01373	19358	19358	G	A	downstream	g10184	.	.
C.avellana_Jefferson_01377	34027	C	C.avellana_Jefferson_01377	34027	34027	T	C	intergenic	g10214(dist=6449),g10215(dist=1139)	.	.
C.avellana_Jefferson_01381	10518	G	C.avellana_Jefferson_01381	10518	10518	C	G	intergenic	g10234(dist=4707),g10235(dist=3608)	.	.
C.avellana_Jefferson_01382	33851	C	C.avellana_Jefferson_01382	33851	33851	T	C	upstream	g10244	.	.
C.avellana_Jefferson_01383	26202	C	C.avellana_Jefferson_01383	26202	26202	G	C	intronic	g10250	.	.
C.avellana_Jefferson_01385	1550	C	C.avellana_Jefferson_01385	1550	1550	T	C	intergenic	NONE(dist=NONE),g10257(dist=6112)	.	.
C.avellana_Jefferson_01385	31065	G	C.avellana_Jefferson_01385	31065	31065	C	G	exonic	g10258	synonymous SNV	g10258:g10258.t1:exon3:c.882G>C:p.P294P,
C.avellana_Jefferson_01392	13446	C	C.avellana_Jefferson_01392	13446	13446	G	C	UTR3	g10297	.	.
C.avellana_Jefferson_01393	28221	A	C.avellana_Jefferson_01393	28221	28221	G	A	intronic	g10306	.	.
C.avellana_Jefferson_01393	29287	T	C.avellana_Jefferson_01393	29287	29287	C	T	intronic	g10306	.	.
C.avellana_Jefferson_01393	29499	A	C.avellana_Jefferson_01393	29499	29499	G	A	intronic	g10306	.	.
C.avellana_Jefferson_01393	29514	C	C.avellana_Jefferson_01393	29514	29514	T	C	intronic	g10306	.	.
C.avellana_Jefferson_01393	29568	C	C.avellana_Jefferson_01393	29568	29568	G	C	intronic	g10306	.	.
C.avellana_Jefferson_01393	29568	C	C.avellana_Jefferson_01393	29568	29568	G	T	intronic	g10306	.	.
C.avellana_Jefferson_01393	29922	G	C.avellana_Jefferson_01393	29922	29922	A	G	exonic	g10306	unknown	UNKNOWN
C.avellana_Jefferson_01400	38452	T	C.avellana_Jefferson_01400	38452	38452	G	T	exonic	g10347	synonymous SNV	g10347:g10347.t1:exon1:c.87G>T:p.V29V,
C.avellana_Jefferson_01406	36212	C	C.avellana_Jefferson_01406	36212	36212	G	C	intergenic	g10374(dist=3265),NONE(dist=NONE)	.	.
C.avellana_Jefferson_01410	550	G	C.avellana_Jefferson_01410	550	550	C	G	intergenic	NONE(dist=NONE),g10394(dist=2586)	.	.
C.avellana_Jefferson_01410	600	G	C.avellana_Jefferson_01410	600	600	A	G	intergenic	NONE(dist=NONE),g10394(dist=2536)	.	.
C.avellana_Jefferson_01419	39713	C	C.avellana_Jefferson_01419	39713	39713	T	C	upstream	g10444	.	.
C.avellana_Jefferson_01422	29224	A	C.avellana_Jefferson_01422	29224	29224	G	A	intergenic	g10453(dist=18441),g10454(dist=5632)	.	.
C.avellana_Jefferson_01432	9895	C	C.avellana_Jefferson_01432	9895	9895	T	C	intergenic	g10497(dist=4118),g10498(dist=4417)	.	.
C.avellana_Jefferson_01435	15632	G	C.avellana_Jefferson_01435	15632	15632	T	G	downstream	g10515	.	.
C.avellana_Jefferson_01436	8490	C	C.avellana_Jefferson_01436	8490	8490	T	C	intronic	g10517	.	.
C.avellana_Jefferson_01437	3310	C	C.avellana_Jefferson_01437	3310	3310	T	C	intronic	g10521	.	.
C.avellana_Jefferson_01438	19806	T	C.avellana_Jefferson_01438	19806	19806	A	T	upstream	g10530	.	.
C.avellana_Jefferson_01438	19827	C	C.avellana_Jefferson_01438	19827	19827	T	C	upstream	g10530	.	.
C.avellana_Jefferson_01445	23362	C	C.avellana_Jefferson_01445	23362	23362	T	C	intronic	g10568	.	.
C.avellana_Jefferson_01445	32121	A	C.avellana_Jefferson_01445	32121	32121	T	A	intronic	g10570	.	.
C.avellana_Jefferson_01448	26081	T	C.avellana_Jefferson_01448	26081	26081	G	T	upstream	g10579	.	.
C.avellana_Jefferson_01448	35838	A	C.avellana_Jefferson_01448	35838	35838	C	A	upstream	g10580	.	.
C.avellana_Jefferson_01449	4721	G	C.avellana_Jefferson_01449	4721	4721	T	G	intergenic	g10581(dist=2090),g10582(dist=5084)	.	.
C.avellana_Jefferson_01449	4744	A	C.avellana_Jefferson_01449	4744	4744	G	A	intergenic	g10581(dist=2113),g10582(dist=5061)	.	.
C.avellana_Jefferson_01450	189	T	C.avellana_Jefferson_01450	189	189	C	T	UTR3	g10585	.	.
C.avellana_Jefferson_01454	34730	A	C.avellana_Jefferson_01454	34730	34730	G	A	intronic	g10608	.	.
C.avellana_Jefferson_01454	34745	C	C.avellana_Jefferson_01454	34745	34745	A	C	intronic	g10608	.	.
C.avellana_Jefferson_01456	13411	T	C.avellana_Jefferson_01456	13411	13411	C	T	intronic	g10618	.	.
C.avellana_Jefferson_01456	17042	A	C.avellana_Jefferson_01456	17042	17042	C	A	exonic	g10619	nonsynonymous SNV	g10619:g10619.t1:exon2:c.513G>T:p.W171C,
C.avellana_Jefferson_01456	23953	A	C.avellana_Jefferson_01456	23953	23953	C	A	intergenic	g10619(dist=5792),g10620(dist=4097)	.	.
C.avellana_Jefferson_01459	9850	A	C.avellana_Jefferson_01459	9850	9850	G	A	upstream	g10628	.	.
C.avellana_Jefferson_01460	808	C	C.avellana_Jefferson_01460	808	808	T	C	intergenic	NONE(dist=NONE),g10631(dist=19689)	.	.
C.avellana_Jefferson_01460	809	C	C.avellana_Jefferson_01460	809	809	G	C	intergenic	NONE(dist=NONE),g10631(dist=19688)	.	.
C.avellana_Jefferson_01462	6719	A	C.avellana_Jefferson_01462	6719	6719	G	A	intronic	g10639	.	.
C.avellana_Jefferson_01462	6721	T	C.avellana_Jefferson_01462	6721	6721	C	T	intronic	g10639	.	.
C.avellana_Jefferson_01462	6731	C	C.avellana_Jefferson_01462	6731	6731	T	C	intronic	g10639	.	.
C.avellana_Jefferson_01462	6738	C	C.avellana_Jefferson_01462	6738	6738	T	C	intronic	g10639	.	.
C.avellana_Jefferson_01462	6762	T	C.avellana_Jefferson_01462	6762	6762	C	T	intronic	g10639	.	.
C.avellana_Jefferson_01464	25967	C	C.avellana_Jefferson_01464	25967	25967	T	C	intergenic	g10652(dist=8276),g10653(dist=11904)	.	.
C.avellana_Jefferson_01464	26009	G	C.avellana_Jefferson_01464	26009	26009	A	G	intergenic	g10652(dist=8318),g10653(dist=11862)	.	.
C.avellana_Jefferson_01466	35563	T	C.avellana_Jefferson_01466	35563	35563	A	T	intronic	g10663	.	.
C.avellana_Jefferson_01466	35604	C	C.avellana_Jefferson_01466	35604	35604	T	C	intronic	g10663	.	.
C.avellana_Jefferson_01469	33690	A	C.avellana_Jefferson_01469	33690	33690	T	A	downstream	g10679	.	.
C.avellana_Jefferson_01472	12581	C	C.avellana_Jefferson_01472	12581	12581	T	C	intergenic	g10692(dist=5106),g10693(dist=2565)	.	.
C.avellana_Jefferson_01472	15080	G	C.avellana_Jefferson_01472	15080	15080	A	G	upstream	g10693	.	.
C.avellana_Jefferson_01472	21936	C	C.avellana_Jefferson_01472	21936	21936	T	A	intergenic	g10693(dist=4776),g10694(dist=8480)	.	.
C.avellana_Jefferson_01472	21936	C	C.avellana_Jefferson_01472	21936	21936	T	C	intergenic	g10693(dist=4776),g10694(dist=8480)	.	.
C.avellana_Jefferson_01478	21463	G	C.avellana_Jefferson_01478	21463	21463	C	G	exonic	g10720	nonsynonymous SNV	g10720:g10720.t1:exon5:c.1118G>C:p.R373T,
C.avellana_Jefferson_01480	11056	A	C.avellana_Jefferson_01480	11056	11056	G	A	intronic	g10727	.	.
C.avellana_Jefferson_01480	11081	A	C.avellana_Jefferson_01480	11081	11081	T	A	intronic	g10727	.	.
C.avellana_Jefferson_01483	38967	A	C.avellana_Jefferson_01483	38967	38967	G	A	exonic	g10748	nonsynonymous SNV	g10748:g10748.t1:exon1:c.55C>T:p.R19C,
C.avellana_Jefferson_01483	38993	C	C.avellana_Jefferson_01483	38993	38993	A	C	exonic	g10748	nonsynonymous SNV	g10748:g10748.t1:exon1:c.29T>G:p.F10C,
C.avellana_Jefferson_01486	17657	G	C.avellana_Jefferson_01486	17657	17657	C	G	intergenic	g10761(dist=2768),g10762(dist=2779)	.	.
C.avellana_Jefferson_01491	30085	T	C.avellana_Jefferson_01491	30085	30085	A	T	intronic	g10786	.	.
C.avellana_Jefferson_01492	32370	C	C.avellana_Jefferson_01492	32370	32370	T	C	downstream	g10791	.	.
C.avellana_Jefferson_01499	13291	G	C.avellana_Jefferson_01499	13291	13291	A	G	intergenic	g10814(dist=3401),g10815(dist=3198)	.	.
C.avellana_Jefferson_01500	19862	A	C.avellana_Jefferson_01500	19862	19862	G	A	intergenic	g10820(dist=2144),g10821(dist=1444)	.	.
C.avellana_Jefferson_01500	19867	T	C.avellana_Jefferson_01500	19867	19867	C	T	intergenic	g10820(dist=2149),g10821(dist=1439)	.	.
C.avellana_Jefferson_01505	30936	T	C.avellana_Jefferson_01505	30936	30936	A	T	intergenic	g10840(dist=1288),g10841(dist=2803)	.	.
C.avellana_Jefferson_01508	26405	T	C.avellana_Jefferson_01508	26405	26405	C	T	intergenic	g10856(dist=1214),g10857(dist=1300)	.	.
C.avellana_Jefferson_01509	19158	T	C.avellana_Jefferson_01509	19158	19158	A	T	intronic	g10858	.	.
C.avellana_Jefferson_01517	13201	T	C.avellana_Jefferson_01517	13201	13201	A	T	intronic	g10891	.	.
C.avellana_Jefferson_01519	5787	C	C.avellana_Jefferson_01519	5787	5787	G	C	upstream	g10901	.	.
C.avellana_Jefferson_01520	26968	C	C.avellana_Jefferson_01520	26968	26968	T	C	intergenic	g10905(dist=2010),g10906(dist=10808)	.	.
C.avellana_Jefferson_01525	9938	A	C.avellana_Jefferson_01525	9938	9938	C	A	intronic	g10924	.	.
C.avellana_Jefferson_01525	9944	A	C.avellana_Jefferson_01525	9944	9944	C	A	intronic	g10924	.	.
C.avellana_Jefferson_01541	21087	T	C.avellana_Jefferson_01541	21087	21087	G	T	downstream	g10991	.	.
C.avellana_Jefferson_01541	35566	T	C.avellana_Jefferson_01541	35566	35566	G	T	exonic	g10992	nonsynonymous SNV	g10992:g10992.t1:exon14:c.2345G>T:p.R782L,
C.avellana_Jefferson_01541	35744	G	C.avellana_Jefferson_01541	35744	35744	A	G	intronic	g10992	.	.
C.avellana_Jefferson_01543	26304	T	C.avellana_Jefferson_01543	26304	26304	C	T	intergenic	g10998(dist=1363),g10999(dist=7437)	.	.
C.avellana_Jefferson_01544	37224	A	C.avellana_Jefferson_01544	37224	37224	G	A	intergenic	g11003(dist=7843),NONE(dist=NONE)	.	.
C.avellana_Jefferson_01553	12312	C	C.avellana_Jefferson_01553	12312	12312	G	C	intronic	g11047	.	.
C.avellana_Jefferson_01562	20907	A	C.avellana_Jefferson_01562	20907	20907	C	A	exonic	g11087	synonymous SNV	g11087:g11087.t1:exon6:c.822G>T:p.S274S,
C.avellana_Jefferson_01564	26807	C	C.avellana_Jefferson_01564	26807	26807	T	C	intergenic	g11092(dist=10456),g11093(dist=3169)	.	.
C.avellana_Jefferson_01565	37269	T	C.avellana_Jefferson_01565	37269	37269	C	T	downstream	g11100	.	.
C.avellana_Jefferson_01574	16818	G	C.avellana_Jefferson_01574	16818	16818	A	G	exonic	g11136	unknown	UNKNOWN
C.avellana_Jefferson_01577	20471	A	C.avellana_Jefferson_01577	20471	20471	G	A	upstream	g11154	.	.
C.avellana_Jefferson_01581	453	C	C.avellana_Jefferson_01581	453	453	T	C	intergenic	NONE(dist=NONE),g11171(dist=3702)	.	.
C.avellana_Jefferson_01581	4652	T	C.avellana_Jefferson_01581	4652	4652	C	T	exonic	g11171	nonsynonymous SNV	g11171:g11171.t1:exon1:c.343G>A:p.D115N,
C.avellana_Jefferson_01581	35060	G	C.avellana_Jefferson_01581	35060	35060	A	G	upstream	g11177	.	.
C.avellana_Jefferson_01581	35061	T	C.avellana_Jefferson_01581	35061	35061	C	T	upstream	g11177	.	.
C.avellana_Jefferson_01582	18433	C	C.avellana_Jefferson_01582	18433	18433	T	C	intronic	g11180	.	.
C.avellana_Jefferson_01584	20417	T	C.avellana_Jefferson_01584	20417	20417	G	T	upstream	g11191	.	.
C.avellana_Jefferson_01587	10908	T	C.avellana_Jefferson_01587	10908	10908	C	T	intergenic	g11201(dist=4777),g11202(dist=12071)	.	.
C.avellana_Jefferson_01587	15353	A	C.avellana_Jefferson_01587	15353	15353	G	A	intergenic	g11201(dist=9222),g11202(dist=7626)	.	.
C.avellana_Jefferson_01587	15593	G	C.avellana_Jefferson_01587	15593	15593	A	G	intergenic	g11201(dist=9462),g11202(dist=7386)	.	.
C.avellana_Jefferson_01589	17072	G	C.avellana_Jefferson_01589	17072	17072	A	G	intergenic	g11208(dist=3556),g11209(dist=6754)	.	.
C.avellana_Jefferson_01589	35198	A	C.avellana_Jefferson_01589	35198	35198	G	A	intronic	g11211	.	.
C.avellana_Jefferson_01589	35225	A	C.avellana_Jefferson_01589	35225	35225	G	A	intronic	g11211	.	.
C.avellana_Jefferson_01589	35268	G	C.avellana_Jefferson_01589	35268	35268	A	G	intronic	g11211	.	.
C.avellana_Jefferson_01589	35858	A	C.avellana_Jefferson_01589	35858	35858	T	A	intronic	g11211	.	.
C.avellana_Jefferson_01595	4625	A	C.avellana_Jefferson_01595	4625	4625	C	A	intergenic	g11233(dist=2507),g11234(dist=1091)	.	.
C.avellana_Jefferson_01604	28625	A	C.avellana_Jefferson_01604	28625	28625	C	A	intronic	g11277	.	.
C.avellana_Jefferson_01609	1831	A	C.avellana_Jefferson_01609	1831	1831	G	A	intronic	g11297	.	.
C.avellana_Jefferson_01611	948	T	C.avellana_Jefferson_01611	948	948	C	T	intergenic	NONE(dist=NONE),g11304(dist=8768)	.	.
C.avellana_Jefferson_01613	35426	A	C.avellana_Jefferson_01613	35426	35426	C	A	intergenic	g11315(dist=8715),NONE(dist=NONE)	.	.
C.avellana_Jefferson_01615	15452	A	C.avellana_Jefferson_01615	15452	15452	G	A	intronic	g11322	.	.
C.avellana_Jefferson_01615	15457	T	C.avellana_Jefferson_01615	15457	15457	G	T	intronic	g11322	.	.
C.avellana_Jefferson_01617	26217	A	C.avellana_Jefferson_01617	26217	26217	C	A	intergenic	g11332(dist=6037),g11333(dist=5779)	.	.
C.avellana_Jefferson_01618	2711	T	C.avellana_Jefferson_01618	2711	2711	G	T	intergenic	g11334(dist=2030),g11335(dist=2225)	.	.
C.avellana_Jefferson_01619	30271	T	C.avellana_Jefferson_01619	30271	30271	C	T	intronic	g11341	.	.
C.avellana_Jefferson_01623	7009	C	C.avellana_Jefferson_01623	7009	7009	T	C	upstream	g11353	.	.
C.avellana_Jefferson_01626	14752	A	C.avellana_Jefferson_01626	14752	14752	C	A	downstream	g11367	.	.
C.avellana_Jefferson_01631	748	C	C.avellana_Jefferson_01631	748	748	T	C	intergenic	NONE(dist=NONE),g11393(dist=1998)	.	.
C.avellana_Jefferson_01645	16512	T	C.avellana_Jefferson_01645	16512	16512	C	T	downstream	g11456,g11457	.	.
C.avellana_Jefferson_01648	32886	T	C.avellana_Jefferson_01648	32886	32886	C	T	upstream	g11477	.	.
C.avellana_Jefferson_01650	14455	T	C.avellana_Jefferson_01650	14455	14455	C	T	exonic	g11482	synonymous SNV	g11482:g11482.t1:exon1:c.843C>T:p.D281D,
C.avellana_Jefferson_01650	33439	C	C.avellana_Jefferson_01650	33439	33439	T	C	exonic	g11484	synonymous SNV	g11484:g11484.t1:exon3:c.450A>G:p.T150T,
C.avellana_Jefferson_01650	34230	T	C.avellana_Jefferson_01650	34230	34230	C	T	intronic	g11484	.	.
C.avellana_Jefferson_01653	33908	A	C.avellana_Jefferson_01653	33908	33908	G	A	intergenic	g11499(dist=1817),NONE(dist=NONE)	.	.
C.avellana_Jefferson_01665	34263	A	C.avellana_Jefferson_01665	34263	34263	G	A	intergenic	g11549(dist=1028),NONE(dist=NONE)	.	.
C.avellana_Jefferson_01668	10402	A	C.avellana_Jefferson_01668	10402	10402	G	A	intronic	g11560	.	.
C.avellana_Jefferson_01670	23406	T	C.avellana_Jefferson_01670	23406	23406	A	T	intergenic	g11572(dist=1485),g11573(dist=10702)	.	.
C.avellana_Jefferson_01672	23855	G	C.avellana_Jefferson_01672	23855	23855	A	G	downstream	g11581	.	.
C.avellana_Jefferson_01675	17802	T	C.avellana_Jefferson_01675	17802	17802	C	T	intronic	g11587	.	.
C.avellana_Jefferson_01676	33664	T	C.avellana_Jefferson_01676	33664	33664	C	T	exonic	g11595	nonsynonymous SNV	g11595:g11595.t1:exon4:c.1258G>A:p.D420N,
C.avellana_Jefferson_01678	6924	A	C.avellana_Jefferson_01678	6924	6924	G	A	intergenic	NONE(dist=NONE),g11599(dist=2340)	.	.
C.avellana_Jefferson_01682	16958	A	C.avellana_Jefferson_01682	16958	16958	T	A	intergenic	g11620(dist=2147),g11621(dist=9133)	.	.
C.avellana_Jefferson_01682	26110	A	C.avellana_Jefferson_01682	26110	26110	T	A	UTR3	g11621	.	.
C.avellana_Jefferson_01686	29133	C	C.avellana_Jefferson_01686	29133	29133	T	C	intronic	g11634	.	.
C.avellana_Jefferson_01688	35718	G	C.avellana_Jefferson_01688	35718	35718	A	G	upstream	g11642	.	.
C.avellana_Jefferson_01694	22357	A	C.avellana_Jefferson_01694	22357	22357	G	A	upstream	g11663	.	.
C.avellana_Jefferson_01698	13242	G	C.avellana_Jefferson_01698	13242	13242	T	G	downstream	g11677	.	.
C.avellana_Jefferson_01698	16960	T	C.avellana_Jefferson_01698	16960	16960	G	T	exonic	g11677	synonymous SNV	g11677:g11677.t1:exon7:c.501C>A:p.L167L,
C.avellana_Jefferson_01699	17732	C	C.avellana_Jefferson_01699	17732	17732	T	C	intergenic	g11680(dist=10906),g11681(dist=2554)	.	.
C.avellana_Jefferson_01708	18397	T	C.avellana_Jefferson_01708	18397	18397	C	T	intergenic	g11720(dist=7786),g11721(dist=5076)	.	.
C.avellana_Jefferson_01708	24339	G	C.avellana_Jefferson_01708	24339	24339	A	G	intronic	g11721	.	.
C.avellana_Jefferson_01708	24405	G	C.avellana_Jefferson_01708	24405	24405	C	G	intronic	g11721	.	.
C.avellana_Jefferson_01710	1032	C	C.avellana_Jefferson_01710	1032	1032	T	C	intergenic	NONE(dist=NONE),g11727(dist=6849)	.	.
C.avellana_Jefferson_01714	8331	A	C.avellana_Jefferson_01714	8331	8331	G	A	upstream	g11749	.	.
C.avellana_Jefferson_01721	2724	T	C.avellana_Jefferson_01721	2724	2724	G	T	intergenic	NONE(dist=NONE),g11772(dist=10302)	.	.
C.avellana_Jefferson_01721	2921	G	C.avellana_Jefferson_01721	2921	2921	A	G	intergenic	NONE(dist=NONE),g11772(dist=10105)	.	.
C.avellana_Jefferson_01721	3093	G	C.avellana_Jefferson_01721	3093	3093	A	G	intergenic	NONE(dist=NONE),g11772(dist=9933)	.	.
C.avellana_Jefferson_01721	3475	A	C.avellana_Jefferson_01721	3475	3475	G	A	intergenic	NONE(dist=NONE),g11772(dist=9551)	.	.
C.avellana_Jefferson_01721	28089	A	C.avellana_Jefferson_01721	28089	28089	G	A	intronic	g11773	.	.
C.avellana_Jefferson_01722	35406	C	C.avellana_Jefferson_01722	35406	35406	A	C	intergenic	g11778(dist=3115),NONE(dist=NONE)	.	.
C.avellana_Jefferson_01722	35413	A	C.avellana_Jefferson_01722	35413	35413	G	A	intergenic	g11778(dist=3122),NONE(dist=NONE)	.	.
C.avellana_Jefferson_01728	7361	T	C.avellana_Jefferson_01728	7361	7361	C	T	upstream	g11799	.	.
C.avellana_Jefferson_01728	7363	G	C.avellana_Jefferson_01728	7363	7363	C	G	upstream	g11799	.	.
C.avellana_Jefferson_01731	1094	A	C.avellana_Jefferson_01731	1094	1094	G	A	exonic	g11812	synonymous SNV	g11812:g11812.t1:exon2:c.93C>T:p.F31F,
C.avellana_Jefferson_01731	28013	A	C.avellana_Jefferson_01731	28013	28013	G	A	downstream	g11814	.	.
C.avellana_Jefferson_01734	20267	T	C.avellana_Jefferson_01734	20267	20267	C	T	exonic	g11826	synonymous SNV	g11826:g11826.t1:exon7:c.1542G>A:p.E514E,
C.avellana_Jefferson_01736	26257	A	C.avellana_Jefferson_01736	26257	26257	G	A	exonic	g11831	nonsynonymous SNV	g11831:g11831.t1:exon31:c.6646G>A:p.V2216M,
C.avellana_Jefferson_01740	10324	G	C.avellana_Jefferson_01740	10324	10324	A	G	downstream	g11845	.	.
C.avellana_Jefferson_01740	10325	C	C.avellana_Jefferson_01740	10325	10325	T	C	downstream	g11845	.	.
C.avellana_Jefferson_01745	30829	C	C.avellana_Jefferson_01745	30829	30829	T	C	intronic	g11874	.	.
C.avellana_Jefferson_01747	17001	G	C.avellana_Jefferson_01747	17001	17001	A	G	intronic	g11881	.	.
C.avellana_Jefferson_01756	25086	G	C.avellana_Jefferson_01756	25086	25086	A	G	intergenic	g11916(dist=11915),g11917(dist=3074)	.	.
C.avellana_Jefferson_01760	1181	C	C.avellana_Jefferson_01760	1181	1181	A	C	exonic	g11929	synonymous SNV	g11929:g11929.t1:exon2:c.399A>C:p.S133S,
C.avellana_Jefferson_01760	1188	A	C.avellana_Jefferson_01760	1188	1188	G	A	exonic	g11929	nonsynonymous SNV	g11929:g11929.t1:exon2:c.406G>A:p.E136K,
C.avellana_Jefferson_01771	22521	A	C.avellana_Jefferson_01771	22521	22521	G	A	intergenic	g11983(dist=7543),g11984(dist=8216)	.	.
C.avellana_Jefferson_01771	22522	A	C.avellana_Jefferson_01771	22522	22522	G	A	intergenic	g11983(dist=7544),g11984(dist=8215)	.	.
C.avellana_Jefferson_01773	1745	A	C.avellana_Jefferson_01773	1745	1745	G	A	intergenic	NONE(dist=NONE),g11989(dist=13261)	.	.
C.avellana_Jefferson_01773	34880	G	C.avellana_Jefferson_01773	34880	34880	A	G	intergenic	g11990(dist=1029),NONE(dist=NONE)	.	.
C.avellana_Jefferson_01774	15687	A	C.avellana_Jefferson_01774	15687	15687	G	A	intronic	g11992	.	.
C.avellana_Jefferson_01774	29949	G	C.avellana_Jefferson_01774	29949	29949	A	G	intergenic	g11992(dist=9689),NONE(dist=NONE)	.	.
C.avellana_Jefferson_01774	34051	G	C.avellana_Jefferson_01774	34051	34051	A	G	intergenic	g11992(dist=13791),NONE(dist=NONE)	.	.
C.avellana_Jefferson_01775	18306	T	C.avellana_Jefferson_01775	18306	18306	C	T	intronic	g11994	.	.
C.avellana_Jefferson_01784	20208	C	C.avellana_Jefferson_01784	20208	20208	T	C	intronic	g12030	.	.
C.avellana_Jefferson_01784	20209	T	C.avellana_Jefferson_01784	20209	20209	C	T	intronic	g12030	.	.
C.avellana_Jefferson_01786	9356	G	C.avellana_Jefferson_01786	9356	9356	A	G	intergenic	g12037(dist=3521),g12038(dist=1690)	.	.
C.avellana_Jefferson_01803	8130	C	C.avellana_Jefferson_01803	8130	8130	T	C	downstream	g12105	.	.
C.avellana_Jefferson_01805	35492	C	C.avellana_Jefferson_01805	35492	35492	T	C	intergenic	g12116(dist=4661),NONE(dist=NONE)	.	.
C.avellana_Jefferson_01806	18968	T	C.avellana_Jefferson_01806	18968	18968	A	T	downstream	g12117	.	.
C.avellana_Jefferson_01806	36309	T	C.avellana_Jefferson_01806	36309	36309	C	T	intergenic	g12120(dist=1518),NONE(dist=NONE)	.	.
C.avellana_Jefferson_01806	36352	A	C.avellana_Jefferson_01806	36352	36352	G	A	intergenic	g12120(dist=1561),NONE(dist=NONE)	.	.
C.avellana_Jefferson_01808	1850	A	C.avellana_Jefferson_01808	1850	1850	T	A	intergenic	NONE(dist=NONE),g12125(dist=8516)	.	.
C.avellana_Jefferson_01808	24294	G	C.avellana_Jefferson_01808	24294	24294	T	G	UTR5	g12127	.	.
C.avellana_Jefferson_01810	7350	G	C.avellana_Jefferson_01810	7350	7350	A	G	downstream	g12134	.	.
C.avellana_Jefferson_01811	8752	A	C.avellana_Jefferson_01811	8752	8752	T	A	intergenic	g12139(dist=1258),g12140(dist=13854)	.	.
C.avellana_Jefferson_01817	32068	G	C.avellana_Jefferson_01817	32068	32068	A	G	intronic	g12164	.	.
C.avellana_Jefferson_01830	15794	T	C.avellana_Jefferson_01830	15794	15794	G	T	exonic	g12219	nonsynonymous SNV	g12219:g12219.t1:exon13:c.1025C>A:p.T342K,
C.avellana_Jefferson_01830	21908	A	C.avellana_Jefferson_01830	21908	21908	C	A	intronic	g12219	.	.
C.avellana_Jefferson_01830	22004	G	C.avellana_Jefferson_01830	22004	22004	A	G	intronic	g12219	.	.
C.avellana_Jefferson_01830	22598	A	C.avellana_Jefferson_01830	22598	22598	C	A	exonic	g12219	nonsynonymous SNV	g12219:g12219.t1:exon2:c.23G>T:p.G8V,
C.avellana_Jefferson_01832	27219	C	C.avellana_Jefferson_01832	27219	27219	G	C	intergenic	g12228(dist=3618),g12229(dist=3404)	.	.
C.avellana_Jefferson_01833	1543	T	C.avellana_Jefferson_01833	1543	1543	C	T	downstream	g12230	.	.
C.avellana_Jefferson_01833	15451	G	C.avellana_Jefferson_01833	15451	15451	A	G	intergenic	g12231(dist=7720),g12232(dist=11733)	.	.
C.avellana_Jefferson_01833	15454	A	C.avellana_Jefferson_01833	15454	15454	G	A	intergenic	g12231(dist=7723),g12232(dist=11730)	.	.
C.avellana_Jefferson_01833	15459	G	C.avellana_Jefferson_01833	15459	15459	T	G	intergenic	g12231(dist=7728),g12232(dist=11725)	.	.
C.avellana_Jefferson_01837	10876	A	C.avellana_Jefferson_01837	10876	10876	C	A	intergenic	g12245(dist=2936),g12246(dist=2754)	.	.
C.avellana_Jefferson_01837	10877	A	C.avellana_Jefferson_01837	10877	10877	C	A	intergenic	g12245(dist=2937),g12246(dist=2753)	.	.
C.avellana_Jefferson_01838	26301	G	C.avellana_Jefferson_01838	26301	26301	T	G	intergenic	g12251(dist=4340),g12252(dist=3105)	.	.
C.avellana_Jefferson_01839	22307	T	C.avellana_Jefferson_01839	22307	22307	C	T	intronic	g12257	.	.
C.avellana_Jefferson_01839	28805	T	C.avellana_Jefferson_01839	28805	28805	C	T	intronic	g12258	.	.
C.avellana_Jefferson_01840	358	T	C.avellana_Jefferson_01840	358	358	C	T	intergenic	NONE(dist=NONE),g12259(dist=5828)	.	.
C.avellana_Jefferson_01842	25782	T	C.avellana_Jefferson_01842	25782	25782	C	T	intergenic	NONE(dist=NONE),g12266(dist=7464)	.	.
C.avellana_Jefferson_01847	21437	C	C.avellana_Jefferson_01847	21437	21437	T	C	downstream	g12283	.	.
C.avellana_Jefferson_01852	3868	A	C.avellana_Jefferson_01852	3868	3868	T	A	intronic	g12303	.	.
C.avellana_Jefferson_01852	3902	T	C.avellana_Jefferson_01852	3902	3902	A	T	intronic	g12303	.	.
C.avellana_Jefferson_01852	30093	C	C.avellana_Jefferson_01852	30093	30093	A	C	intronic	g12305	.	.
C.avellana_Jefferson_01858	13182	G	C.avellana_Jefferson_01858	13182	13182	A	G	intergenic	NONE(dist=NONE),g12328(dist=2944)	.	.
C.avellana_Jefferson_01871	2391	A	C.avellana_Jefferson_01871	2391	2391	G	A	intronic	g12385	.	.
C.avellana_Jefferson_01872	31746	G	C.avellana_Jefferson_01872	31746	31746	C	G	upstream	g12390	.	.
C.avellana_Jefferson_01874	3000	T	C.avellana_Jefferson_01874	3000	3000	C	T	intergenic	NONE(dist=NONE),g12400(dist=7896)	.	.
C.avellana_Jefferson_01874	19653	T	C.avellana_Jefferson_01874	19653	19653	C	T	intergenic	g12400(dist=6945),g12401(dist=7073)	.	.
C.avellana_Jefferson_01883	701	T	C.avellana_Jefferson_01883	701	701	C	T	intergenic	NONE(dist=NONE),g12438(dist=3915)	.	.
C.avellana_Jefferson_01888	12672	C	C.avellana_Jefferson_01888	12672	12672	T	C	exonic	g12460	nonsynonymous SNV	g12460:g12460.t1:exon2:c.83T>C:p.L28P,
C.avellana_Jefferson_01891	5692	A	C.avellana_Jefferson_01891	5692	5692	G	A	intergenic	NONE(dist=NONE),g12476(dist=28634)	.	.
C.avellana_Jefferson_01899	22165	A	C.avellana_Jefferson_01899	22165	22165	G	A	intergenic	g12503(dist=3920),g12504(dist=4171)	.	.
C.avellana_Jefferson_01900	2424	A	C.avellana_Jefferson_01900	2424	2424	G	A	downstream	g12506	.	.
C.avellana_Jefferson_01904	5093	C	C.avellana_Jefferson_01904	5093	5093	T	C	intergenic	NONE(dist=NONE),g12522(dist=3843)	.	.
C.avellana_Jefferson_01906	13271	C	C.avellana_Jefferson_01906	13271	13271	T	C	UTR3	g12531	.	.
C.avellana_Jefferson_01908	15319	C	C.avellana_Jefferson_01908	15319	15319	T	C	downstream	g12537	.	.
C.avellana_Jefferson_01911	969	T	C.avellana_Jefferson_01911	969	969	C	T	intergenic	NONE(dist=NONE),g12546(dist=10187)	.	.
C.avellana_Jefferson_01917	30773	G	C.avellana_Jefferson_01917	30773	30773	A	G	upstream	g12566	.	.
C.avellana_Jefferson_01925	18467	T	C.avellana_Jefferson_01925	18467	18467	C	T	upstream	g12602	.	.
C.avellana_Jefferson_01932	15825	A	C.avellana_Jefferson_01932	15825	15825	T	A	intergenic	g12629(dist=2308),g12630(dist=2773)	.	.
C.avellana_Jefferson_01932	30397	A	C.avellana_Jefferson_01932	30397	30397	G	A	intergenic	g12632(dist=1774),NONE(dist=NONE)	.	.
C.avellana_Jefferson_01936	19263	C	C.avellana_Jefferson_01936	19263	19263	G	C	UTR5	g12643	.	.
C.avellana_Jefferson_01937	31913	G	C.avellana_Jefferson_01937	31913	31913	A	G	exonic	g12649	synonymous SNV	g12649:g12649.t1:exon2:c.639T>C:p.S213S,
C.avellana_Jefferson_01938	4141	A	C.avellana_Jefferson_01938	4141	4141	G	A	intergenic	g12650(dist=2131),g12651(dist=8217)	.	.
C.avellana_Jefferson_01940	4582	A	C.avellana_Jefferson_01940	4582	4582	G	A	exonic	g12656	synonymous SNV	g12656:g12656.t1:exon7:c.2502G>A:p.E834E,
C.avellana_Jefferson_01941	23542	A	C.avellana_Jefferson_01941	23542	23542	C	A	intergenic	g12660(dist=3140),g12661(dist=3714)	.	.
C.avellana_Jefferson_01941	23571	A	C.avellana_Jefferson_01941	23571	23571	T	A	intergenic	g12660(dist=3169),g12661(dist=3685)	.	.
C.avellana_Jefferson_01952	13535	C	C.avellana_Jefferson_01952	13535	13535	A	C	intronic	g12708	.	.
C.avellana_Jefferson_01959	32785	A	C.avellana_Jefferson_01959	32785	32785	C	A	exonic	g12742	nonsynonymous SNV	g12742:g12742.t1:exon5:c.1205C>A:p.A402D,
C.avellana_Jefferson_01959	34715	C	C.avellana_Jefferson_01959	34715	34715	T	C	intergenic	g12742(dist=1329),NONE(dist=NONE)	.	.
C.avellana_Jefferson_01960	13589	T	C.avellana_Jefferson_01960	13589	13589	C	T	intergenic	g12744(dist=7456),g12745(dist=4990)	.	.
C.avellana_Jefferson_01963	17560	T	C.avellana_Jefferson_01963	17560	17560	C	T	upstream	g12758	.	.
C.avellana_Jefferson_01965	17816	A	C.avellana_Jefferson_01965	17816	17816	C	A	intronic	g12766	.	.
C.avellana_Jefferson_01969	221	T	C.avellana_Jefferson_01969	221	221	C	T	intergenic	NONE(dist=NONE),g12784(dist=1325)	.	.
C.avellana_Jefferson_01969	1664	T	C.avellana_Jefferson_01969	1664	1664	C	T	intronic	g12784	.	.
C.avellana_Jefferson_01974	10567	C	C.avellana_Jefferson_01974	10567	10567	T	C	intergenic	NONE(dist=NONE),g12807(dist=18229)	.	.
C.avellana_Jefferson_01976	29632	A	C.avellana_Jefferson_01976	29632	29632	G	A	downstream	g12819	.	.
C.avellana_Jefferson_01983	21818	C	C.avellana_Jefferson_01983	21818	21818	T	C	intronic	g12841	.	.
C.avellana_Jefferson_01985	5900	T	C.avellana_Jefferson_01985	5900	5900	C	T	upstream	g12846	.	.
C.avellana_Jefferson_01985	5930	T	C.avellana_Jefferson_01985	5930	5930	C	T	upstream	g12846	.	.
C.avellana_Jefferson_01986	7425	C	C.avellana_Jefferson_01986	7425	7425	T	C	intergenic	NONE(dist=NONE),g12852(dist=7301)	.	.
C.avellana_Jefferson_01986	7433	T	C.avellana_Jefferson_01986	7433	7433	G	T	intergenic	NONE(dist=NONE),g12852(dist=7293)	.	.
C.avellana_Jefferson_01989	10099	C	C.avellana_Jefferson_01989	10099	10099	T	C	intergenic	NONE(dist=NONE),g12863(dist=3888)	.	.
C.avellana_Jefferson_01994	34198	A	C.avellana_Jefferson_01994	34198	34198	G	A	downstream	g12882	.	.
C.avellana_Jefferson_01994	34199	T	C.avellana_Jefferson_01994	34199	34199	C	T	downstream	g12882	.	.
C.avellana_Jefferson_01995	12276	G	C.avellana_Jefferson_01995	12276	12276	T	G	intergenic	g12883(dist=3985),g12884(dist=1300)	.	.
C.avellana_Jefferson_02004	14845	A	C.avellana_Jefferson_02004	14845	14845	G	A	intergenic	NONE(dist=NONE),g12917(dist=6471)	.	.
C.avellana_Jefferson_02004	21291	T	C.avellana_Jefferson_02004	21291	21291	A	T	upstream	g12917	.	.
C.avellana_Jefferson_02004	21658	C	C.avellana_Jefferson_02004	21658	21658	A	C	exonic	g12917	nonsynonymous SNV	g12917:g12917.t1:exon1:c.65A>C:p.E22A,
C.avellana_Jefferson_02004	21659	A	C.avellana_Jefferson_02004	21659	21659	G	A	exonic	g12917	synonymous SNV	g12917:g12917.t1:exon1:c.66G>A:p.E22E,
C.avellana_Jefferson_02004	21697	T	C.avellana_Jefferson_02004	21697	21697	A	T	exonic	g12917	nonsynonymous SNV	g12917:g12917.t1:exon1:c.104A>T:p.K35M,
C.avellana_Jefferson_02014	21898	C	C.avellana_Jefferson_02014	21898	21898	T	C	intergenic	g12960(dist=2027),g12961(dist=2009)	.	.
C.avellana_Jefferson_02018	20073	T	C.avellana_Jefferson_02018	20073	20073	A	T	downstream	g12980	.	.
C.avellana_Jefferson_02019	16826	T	C.avellana_Jefferson_02019	16826	16826	C	T	exonic	g12984	synonymous SNV	g12984:g12984.t1:exon5:c.381C>T:p.Y127Y,
C.avellana_Jefferson_02019	17155	G	C.avellana_Jefferson_02019	17155	17155	A	G	exonic	g12984	nonsynonymous SNV	g12984:g12984.t1:exon5:c.710A>G:p.D237G,
C.avellana_Jefferson_02019	17312	T	C.avellana_Jefferson_02019	17312	17312	C	T	exonic	g12984	synonymous SNV	g12984:g12984.t1:exon5:c.867C>T:p.Y289Y,
C.avellana_Jefferson_02019	17331	A	C.avellana_Jefferson_02019	17331	17331	T	A	exonic	g12984	nonsynonymous SNV	g12984:g12984.t1:exon5:c.886T>A:p.S296T,
C.avellana_Jefferson_02019	18401	A	C.avellana_Jefferson_02019	18401	18401	G	A	exonic	g12984	synonymous SNV	g12984:g12984.t1:exon5:c.1956G>A:p.E652E,
C.avellana_Jefferson_02019	18473	C	C.avellana_Jefferson_02019	18473	18473	T	C	exonic	g12984	synonymous SNV	g12984:g12984.t1:exon5:c.2028T>C:p.H676H,
C.avellana_Jefferson_02019	18526	C	C.avellana_Jefferson_02019	18526	18526	T	C	exonic	g12984	nonsynonymous SNV	g12984:g12984.t1:exon5:c.2081T>C:p.M694T,
C.avellana_Jefferson_02019	18553	A	C.avellana_Jefferson_02019	18553	18553	C	A	exonic	g12984	nonsynonymous SNV	g12984:g12984.t1:exon5:c.2108C>A:p.T703N,
C.avellana_Jefferson_02019	19507	T	C.avellana_Jefferson_02019	19507	19507	A	T	intronic	g12984	.	.
C.avellana_Jefferson_02019	23480	C	C.avellana_Jefferson_02019	23480	23480	T	C	exonic	g12985	nonsynonymous SNV	g12985:g12985.t1:exon1:c.1000A>G:p.T334A,
C.avellana_Jefferson_02019	25264	G	C.avellana_Jefferson_02019	25264	25264	A	G	upstream;downstream	g12985;g12986	.	.
C.avellana_Jefferson_02019	25270	C	C.avellana_Jefferson_02019	25270	25270	T	C	upstream;downstream	g12985;g12986	.	.
C.avellana_Jefferson_02022	4143	G	C.avellana_Jefferson_02022	4143	4143	A	G	intergenic	g12994(dist=1099),g12995(dist=3773)	.	.
C.avellana_Jefferson_02022	4822	T	C.avellana_Jefferson_02022	4822	4822	C	T	intergenic	g12994(dist=1778),g12995(dist=3094)	.	.
C.avellana_Jefferson_02029	31240	A	C.avellana_Jefferson_02029	31240	31240	G	A	intergenic	g13027(dist=13730),NONE(dist=NONE)	.	.
C.avellana_Jefferson_02033	6301	A	C.avellana_Jefferson_02033	6301	6301	G	A	exonic	g13036	unknown	UNKNOWN
C.avellana_Jefferson_02033	12505	T	C.avellana_Jefferson_02033	12505	12505	C	T	intronic	g13036	.	.
C.avellana_Jefferson_02034	30588	G	C.avellana_Jefferson_02034	30588	30588	A	G	intergenic	g13043(dist=3187),g13044(dist=2012)	.	.
C.avellana_Jefferson_02036	1148	A	C.avellana_Jefferson_02036	1148	1148	T	A	intergenic	NONE(dist=NONE),g13050(dist=1708)	.	.
C.avellana_Jefferson_02036	29944	G	C.avellana_Jefferson_02036	29944	29944	T	G	intronic	g13052	.	.
C.avellana_Jefferson_02041	31867	T	C.avellana_Jefferson_02041	31867	31867	C	T	intronic	g13077	.	.
C.avellana_Jefferson_02047	18868	G	C.avellana_Jefferson_02047	18868	18868	A	G	intergenic	g13100(dist=1827),g13101(dist=3738)	.	.
C.avellana_Jefferson_02047	18901	C	C.avellana_Jefferson_02047	18901	18901	T	C	intergenic	g13100(dist=1860),g13101(dist=3705)	.	.
C.avellana_Jefferson_02054	32458	C	C.avellana_Jefferson_02054	32458	32458	T	C	intergenic	g13136(dist=4687),NONE(dist=NONE)	.	.
C.avellana_Jefferson_02061	30027	C	C.avellana_Jefferson_02061	30027	30027	A	C	upstream	g13163	.	.
C.avellana_Jefferson_02066	18310	A	C.avellana_Jefferson_02066	18310	18310	G	A	intergenic	g13183(dist=5149),g13184(dist=7078)	.	.
C.avellana_Jefferson_02068	30323	A	C.avellana_Jefferson_02068	30323	30323	T	A	intronic	g13193	.	.
C.avellana_Jefferson_02077	23828	T	C.avellana_Jefferson_02077	23828	23828	C	T	intergenic	g13228(dist=8975),NONE(dist=NONE)	.	.
C.avellana_Jefferson_02078	20978	C	C.avellana_Jefferson_02078	20978	20978	A	C	intronic	g13232	.	.
C.avellana_Jefferson_02091	17179	A	C.avellana_Jefferson_02091	17179	17179	G	A	intronic	g13275	.	.
C.avellana_Jefferson_02091	22575	C	C.avellana_Jefferson_02091	22575	22575	A	C	intronic	g13275	.	.
C.avellana_Jefferson_02098	15155	A	C.avellana_Jefferson_02098	15155	15155	T	A	intergenic	g13303(dist=5222),g13304(dist=7578)	.	.
C.avellana_Jefferson_02112	7389	G	C.avellana_Jefferson_02112	7389	7389	A	G	intergenic	NONE(dist=NONE),g13355(dist=2758)	.	.
C.avellana_Jefferson_02112	17189	G	C.avellana_Jefferson_02112	17189	17189	A	G	intronic	g13356	.	.
C.avellana_Jefferson_02123	18168	G	C.avellana_Jefferson_02123	18168	18168	T	G	intergenic	g13400(dist=10267),g13401(dist=5275)	.	.
C.avellana_Jefferson_02123	30268	C	C.avellana_Jefferson_02123	30268	30268	T	C	exonic	g13402	synonymous SNV	g13402:g13402.t1:exon2:c.1992T>C:p.V664V,
C.avellana_Jefferson_02126	14764	G	C.avellana_Jefferson_02126	14764	14764	A	G	upstream	g13415	.	.
C.avellana_Jefferson_02129	3190	A	C.avellana_Jefferson_02129	3190	3190	G	A	intergenic	g13426(dist=1890),g13427(dist=1671)	.	.
C.avellana_Jefferson_02132	7555	G	C.avellana_Jefferson_02132	7555	7555	A	G	intronic	g13440	.	.
C.avellana_Jefferson_02132	19138	G	C.avellana_Jefferson_02132	19138	19138	A	G	exonic	g13442	nonsynonymous SNV	g13442:g13442.t1:exon2:c.725T>C:p.M242T,
C.avellana_Jefferson_02132	19376	A	C.avellana_Jefferson_02132	19376	19376	G	A	exonic	g13442	synonymous SNV	g13442:g13442.t1:exon1:c.600C>T:p.N200N,
C.avellana_Jefferson_02132	21360	C	C.avellana_Jefferson_02132	21360	21360	T	C	intergenic	g13442(dist=1229),g13443(dist=9326)	.	.
C.avellana_Jefferson_02132	30371	T	C.avellana_Jefferson_02132	30371	30371	C	T	upstream	g13443	.	.
C.avellana_Jefferson_02132	33079	G	C.avellana_Jefferson_02132	33079	33079	A	G	downstream	g13443	.	.
C.avellana_Jefferson_02136	4160	C	C.avellana_Jefferson_02136	4160	4160	T	C	intergenic	g13455(dist=2661),g13456(dist=5305)	.	.
C.avellana_Jefferson_02138	18053	C	C.avellana_Jefferson_02138	18053	18053	A	C	intergenic	g13462(dist=2348),g13463(dist=2554)	.	.
C.avellana_Jefferson_02140	24793	C	C.avellana_Jefferson_02140	24793	24793	T	C	downstream	g13469	.	.
C.avellana_Jefferson_02147	6069	A	C.avellana_Jefferson_02147	6069	6069	G	A	intergenic	NONE(dist=NONE),g13488(dist=13897)	.	.
C.avellana_Jefferson_02148	28731	A	C.avellana_Jefferson_02148	28731	28731	C	A	intergenic	g13490(dist=20104),NONE(dist=NONE)	.	.
C.avellana_Jefferson_02149	15099	G	C.avellana_Jefferson_02149	15099	15099	T	G	intergenic	g13493(dist=3078),g13494(dist=4848)	.	.
C.avellana_Jefferson_02151	12136	C	C.avellana_Jefferson_02151	12136	12136	T	C	intronic	g13500	.	.
C.avellana_Jefferson_02152	10106	T	C.avellana_Jefferson_02152	10106	10106	C	T	intergenic	g13503(dist=4956),g13504(dist=1440)	.	.
C.avellana_Jefferson_02162	26164	C	C.avellana_Jefferson_02162	26164	26164	G	C	intronic	g13534	.	.
C.avellana_Jefferson_02163	13465	C	C.avellana_Jefferson_02163	13465	13465	T	C	upstream	g13536	.	.
C.avellana_Jefferson_02164	24433	T	C.avellana_Jefferson_02164	24433	24433	A	T	downstream	g13539	.	.
C.avellana_Jefferson_02164	24503	T	C.avellana_Jefferson_02164	24503	24503	C	T	downstream	g13539	.	.
C.avellana_Jefferson_02165	17409	A	C.avellana_Jefferson_02165	17409	17409	C	A	upstream	g13542	.	.
C.avellana_Jefferson_02165	17529	A	C.avellana_Jefferson_02165	17529	17529	G	A	upstream	g13542	.	.
C.avellana_Jefferson_02168	5797	G	C.avellana_Jefferson_02168	5797	5797	C	G	intronic	g13551	.	.
C.avellana_Jefferson_02170	13980	G	C.avellana_Jefferson_02170	13980	13980	T	G	intronic	g13560	.	.
C.avellana_Jefferson_02170	14837	G	C.avellana_Jefferson_02170	14837	14837	A	G	intronic	g13560	.	.
C.avellana_Jefferson_02171	25459	T	C.avellana_Jefferson_02171	25459	25459	G	T	intronic	g13566	.	.
C.avellana_Jefferson_02171	26047	A	C.avellana_Jefferson_02171	26047	26047	T	A	intronic	g13566	.	.
C.avellana_Jefferson_02177	9872	G	C.avellana_Jefferson_02177	9872	9872	A	G	upstream	g13584	.	.
C.avellana_Jefferson_02184	2869	G	C.avellana_Jefferson_02184	2869	2869	A	G	intergenic	NONE(dist=NONE),g13615(dist=4677)	.	.
C.avellana_Jefferson_02190	23885	A	C.avellana_Jefferson_02190	23885	23885	G	A	exonic	g13642	synonymous SNV	g13642:g13642.t1:exon3:c.1314C>T:p.P438P,
C.avellana_Jefferson_02203	26165	C	C.avellana_Jefferson_02203	26165	26165	A	C	intergenic	g13684(dist=3194),g13685(dist=4551)	.	.
C.avellana_Jefferson_02216	292	C	C.avellana_Jefferson_02216	292	292	T	C	intergenic	NONE(dist=NONE),g13725(dist=17994)	.	.
C.avellana_Jefferson_02216	557	A	C.avellana_Jefferson_02216	557	557	G	A	intergenic	NONE(dist=NONE),g13725(dist=17729)	.	.
C.avellana_Jefferson_02220	7726	T	C.avellana_Jefferson_02220	7726	7726	C	T	intergenic	g13737(dist=3665),g13738(dist=13640)	.	.
C.avellana_Jefferson_02227	6670	A	C.avellana_Jefferson_02227	6670	6670	T	A	intergenic	g13763(dist=3680),g13764(dist=17266)	.	.
C.avellana_Jefferson_02230	23855	C	C.avellana_Jefferson_02230	23855	23855	A	C	intronic	g13777	.	.
C.avellana_Jefferson_02234	8581	C	C.avellana_Jefferson_02234	8581	8581	T	C	intergenic	g13792(dist=2298),g13793(dist=1415)	.	.
C.avellana_Jefferson_02241	15251	G	C.avellana_Jefferson_02241	15251	15251	A	G	exonic	g13817	nonsynonymous SNV	g13817:g13817.t1:exon1:c.88T>C:p.S30P,
C.avellana_Jefferson_02254	31778	C	C.avellana_Jefferson_02254	31778	31778	G	C	intergenic	g13867(dist=10587),NONE(dist=NONE)	.	.
C.avellana_Jefferson_02256	19213	T	C.avellana_Jefferson_02256	19213	19213	A	T	UTR5	g13873	.	.
C.avellana_Jefferson_02257	19682	T	C.avellana_Jefferson_02257	19682	19682	C	T	intronic	g13877	.	.
C.avellana_Jefferson_02264	1477	A	C.avellana_Jefferson_02264	1477	1477	C	A	downstream	g13899	.	.
C.avellana_Jefferson_02264	1571	A	C.avellana_Jefferson_02264	1571	1571	G	A	downstream	g13899	.	.
C.avellana_Jefferson_02264	13705	G	C.avellana_Jefferson_02264	13705	13705	C	G	intergenic	g13900(dist=5294),g13901(dist=7661)	.	.
C.avellana_Jefferson_02279	26589	C	C.avellana_Jefferson_02279	26589	26589	T	C	downstream	g13957	.	.
C.avellana_Jefferson_02286	29257	A	C.avellana_Jefferson_02286	29257	29257	G	A	downstream	g13984	.	.
C.avellana_Jefferson_02297	18534	T	C.avellana_Jefferson_02297	18534	18534	G	T	intergenic	g14019(dist=9113),NONE(dist=NONE)	.	.
C.avellana_Jefferson_02298	22633	A	C.avellana_Jefferson_02298	22633	22633	T	A	intergenic	g14020(dist=12052),NONE(dist=NONE)	.	.
C.avellana_Jefferson_02299	1239	C	C.avellana_Jefferson_02299	1239	1239	T	C	intronic	g14021	.	.
C.avellana_Jefferson_02299	31107	T	C.avellana_Jefferson_02299	31107	31107	C	T	intergenic	g14024(dist=7216),NONE(dist=NONE)	.	.
C.avellana_Jefferson_02301	22899	T	C.avellana_Jefferson_02301	22899	22899	G	T	intergenic	g14029(dist=7117),g14030(dist=2912)	.	.
C.avellana_Jefferson_02301	30121	C	C.avellana_Jefferson_02301	30121	30121	T	C	intronic	g14030	.	.
C.avellana_Jefferson_02312	11459	G	C.avellana_Jefferson_02312	11459	11459	A	G	intronic	g14069	.	.
C.avellana_Jefferson_02313	3963	T	C.avellana_Jefferson_02313	3963	3963	A	T	intergenic	g14071(dist=1276),g14072(dist=6913)	.	.
C.avellana_Jefferson_02313	31045	T	C.avellana_Jefferson_02313	31045	31045	C	T	intergenic	g14075(dist=1424),NONE(dist=NONE)	.	.
C.avellana_Jefferson_02313	31046	C	C.avellana_Jefferson_02313	31046	31046	T	C	intergenic	g14075(dist=1425),NONE(dist=NONE)	.	.
C.avellana_Jefferson_02314	30356	G	C.avellana_Jefferson_02314	30356	30356	A	G	upstream	g14079	.	.
C.avellana_Jefferson_02321	17052	A	C.avellana_Jefferson_02321	17052	17052	T	A	intergenic	g14103(dist=3334),g14104(dist=3528)	.	.
C.avellana_Jefferson_02323	756	G	C.avellana_Jefferson_02323	756	756	A	G	intergenic	NONE(dist=NONE),g14111(dist=2006)	.	.
C.avellana_Jefferson_02330	16410	C	C.avellana_Jefferson_02330	16410	16410	G	C	UTR3	g14135	.	.
C.avellana_Jefferson_02331	14868	G	C.avellana_Jefferson_02331	14868	14868	A	G	intronic	g14140	.	.
C.avellana_Jefferson_02340	14206	T	C.avellana_Jefferson_02340	14206	14206	G	T	exonic	g14171	nonsynonymous SNV	g14171:g14171.t1:exon3:c.86G>T:p.R29M,
C.avellana_Jefferson_02345	10066	A	C.avellana_Jefferson_02345	10066	10066	G	A	downstream	g14187	.	.
C.avellana_Jefferson_02350	8584	A	C.avellana_Jefferson_02350	8584	8584	G	A	intronic	g14204	.	.
C.avellana_Jefferson_02350	18925	A	C.avellana_Jefferson_02350	18925	18925	G	A	intergenic	g14205(dist=2024),g14206(dist=1747)	.	.
C.avellana_Jefferson_02360	21148	G	C.avellana_Jefferson_02360	21148	21148	A	G	downstream	g14245	.	.
C.avellana_Jefferson_02360	21170	A	C.avellana_Jefferson_02360	21170	21170	G	A	downstream	g14245	.	.
C.avellana_Jefferson_02360	21170	A	C.avellana_Jefferson_02360	21170	21170	G	T	downstream	g14245	.	.
C.avellana_Jefferson_02363	24888	A	C.avellana_Jefferson_02363	24888	24888	G	A	upstream	g14256	.	.
C.avellana_Jefferson_02363	24912	C	C.avellana_Jefferson_02363	24912	24912	T	C	upstream	g14256	.	.
C.avellana_Jefferson_02363	24915	C	C.avellana_Jefferson_02363	24915	24915	G	C	upstream	g14256	.	.
C.avellana_Jefferson_02363	25068	G	C.avellana_Jefferson_02363	25068	25068	T	G	upstream	g14256	.	.
C.avellana_Jefferson_02364	30352	A	C.avellana_Jefferson_02364	30352	30352	G	A	intergenic	g14259(dist=7351),NONE(dist=NONE)	.	.
C.avellana_Jefferson_02378	14477	A	C.avellana_Jefferson_02378	14477	14477	G	A	upstream	g14309	.	.
C.avellana_Jefferson_02378	14479	T	C.avellana_Jefferson_02378	14479	14479	C	T	upstream	g14309	.	.
C.avellana_Jefferson_02383	21532	T	C.avellana_Jefferson_02383	21532	21532	C	T	intergenic	g14325(dist=7869),g14326(dist=2583)	.	.
C.avellana_Jefferson_02383	21568	C	C.avellana_Jefferson_02383	21568	21568	T	C	intergenic	g14325(dist=7905),g14326(dist=2547)	.	.
C.avellana_Jefferson_02390	23654	A	C.avellana_Jefferson_02390	23654	23654	T	A	upstream	g14347	.	.
C.avellana_Jefferson_02390	23654	A	C.avellana_Jefferson_02390	23654	23654	T	C	upstream	g14347	.	.
C.avellana_Jefferson_02390	23673	A	C.avellana_Jefferson_02390	23673	23673	G	A	upstream	g14347	.	.
C.avellana_Jefferson_02390	23704	G	C.avellana_Jefferson_02390	23704	23704	A	G	upstream	g14347	.	.
C.avellana_Jefferson_02395	13204	C	C.avellana_Jefferson_02395	13204	13204	G	C	intergenic	g14362(dist=11683),g14363(dist=1776)	.	.
C.avellana_Jefferson_02399	12505	A	C.avellana_Jefferson_02399	12505	12505	C	A	intronic	g14381	.	.
C.avellana_Jefferson_02401	12419	T	C.avellana_Jefferson_02401	12419	12419	G	T	exonic	g14387	nonsynonymous SNV	g14387:g14387.t1:exon6:c.2158G>T:p.A720S,
C.avellana_Jefferson_02407	3082	C	C.avellana_Jefferson_02407	3082	3082	T	C	intergenic	NONE(dist=NONE),g14408(dist=1641)	.	.
C.avellana_Jefferson_02412	26072	C	C.avellana_Jefferson_02412	26072	26072	T	C	exonic	g14428	nonsynonymous SNV	g14428:g14428.t1:exon5:c.1100T>C:p.F367S,
C.avellana_Jefferson_02412	26089	C	C.avellana_Jefferson_02412	26089	26089	A	C	exonic	g14428	nonsynonymous SNV	g14428:g14428.t1:exon5:c.1117A>C:p.K373Q,
C.avellana_Jefferson_02417	6298	A	C.avellana_Jefferson_02417	6298	6298	G	A	intergenic	g14446(dist=5537),g14447(dist=3828)	.	.
C.avellana_Jefferson_02422	25394	T	C.avellana_Jefferson_02422	25394	25394	C	T	intergenic	g14469(dist=2760),NONE(dist=NONE)	.	.
C.avellana_Jefferson_02427	21171	G	C.avellana_Jefferson_02427	21171	21171	A	G	intergenic	g14487(dist=1950),g14488(dist=1655)	.	.
C.avellana_Jefferson_02427	21174	T	C.avellana_Jefferson_02427	21174	21174	G	T	intergenic	g14487(dist=1953),g14488(dist=1652)	.	.
C.avellana_Jefferson_02431	6119	A	C.avellana_Jefferson_02431	6119	6119	G	A	UTR3	g14499	.	.
C.avellana_Jefferson_02431	21247	C	C.avellana_Jefferson_02431	21247	21247	A	C	intergenic	g14500(dist=1254),NONE(dist=NONE)	.	.
C.avellana_Jefferson_02435	16519	C	C.avellana_Jefferson_02435	16519	16519	A	C	intronic	g14514	.	.
C.avellana_Jefferson_02437	8844	T	C.avellana_Jefferson_02437	8844	8844	A	T	intronic	g14521	.	.
C.avellana_Jefferson_02440	22407	A	C.avellana_Jefferson_02440	22407	22407	G	A	exonic	g14536	synonymous SNV	g14536:g14536.t1:exon6:c.471C>T:p.C157C,
C.avellana_Jefferson_02446	28953	T	C.avellana_Jefferson_02446	28953	28953	A	T	exonic	g14559	nonsynonymous SNV	g14559:g14559.t1:exon2:c.711T>A:p.D237E,
C.avellana_Jefferson_02446	30100	C	C.avellana_Jefferson_02446	30100	30100	T	C	exonic	g14559	nonsynonymous SNV	g14559:g14559.t1:exon1:c.172A>G:p.I58V,
C.avellana_Jefferson_02449	1801	T	C.avellana_Jefferson_02449	1801	1801	C	T	intergenic	NONE(dist=NONE),g14565(dist=1025)	.	.
C.avellana_Jefferson_02449	2059	A	C.avellana_Jefferson_02449	2059	2059	G	A	upstream	g14565	.	.
C.avellana_Jefferson_02449	11171	T	C.avellana_Jefferson_02449	11171	11171	C	T	exonic	g14566	synonymous SNV	g14566:g14566.t1:exon4:c.1089C>T:p.I363I,
C.avellana_Jefferson_02449	11297	T	C.avellana_Jefferson_02449	11297	11297	C	T	exonic	g14566	synonymous SNV	g14566:g14566.t1:exon4:c.1215C>T:p.H405H,
C.avellana_Jefferson_02465	19474	A	C.avellana_Jefferson_02465	19474	19474	G	A	intergenic	g14631(dist=5763),g14632(dist=4192)	.	.
C.avellana_Jefferson_02469	1936	A	C.avellana_Jefferson_02469	1936	1936	C	A	exonic	g14642	nonsynonymous SNV	g14642:g14642.t1:exon1:c.383C>A:p.P128Q,
C.avellana_Jefferson_02481	16220	T	C.avellana_Jefferson_02481	16220	16220	C	T	exonic	g14687	nonsynonymous SNV	g14687:g14687.t1:exon1:c.377C>T:p.P126L,
C.avellana_Jefferson_02485	26789	A	C.avellana_Jefferson_02485	26789	26789	G	A	exonic	g14702	nonsynonymous SNV	g14702:g14702.t1:exon4:c.1619C>T:p.T540I,
C.avellana_Jefferson_02485	27072	A	C.avellana_Jefferson_02485	27072	27072	G	A	exonic	g14702	synonymous SNV	g14702:g14702.t1:exon4:c.1336C>T:p.L446L,
C.avellana_Jefferson_02486	4536	G	C.avellana_Jefferson_02486	4536	4536	A	G	intergenic	g14703(dist=2525),g14704(dist=4277)	.	.
C.avellana_Jefferson_02489	27012	A	C.avellana_Jefferson_02489	27012	27012	T	A	upstream	g14713	.	.
C.avellana_Jefferson_02491	25830	C	C.avellana_Jefferson_02491	25830	25830	T	C	exonic	g14721	synonymous SNV	g14721:g14721.t1:exon9:c.1693T>C:p.L565L,
C.avellana_Jefferson_02491	26032	G	C.avellana_Jefferson_02491	26032	26032	A	G	intronic	g14721	.	.
C.avellana_Jefferson_02493	21815	A	C.avellana_Jefferson_02493	21815	21815	G	A	exonic	g14730	synonymous SNV	g14730:g14730.t1:exon1:c.87C>T:p.V29V,
C.avellana_Jefferson_02500	7530	T	C.avellana_Jefferson_02500	7530	7530	A	T	intergenic	g14753(dist=3839),g14754(dist=1866)	.	.
C.avellana_Jefferson_02511	17083	T	C.avellana_Jefferson_02511	17083	17083	A	T	intergenic	g14787(dist=6062),g14788(dist=8453)	.	.
C.avellana_Jefferson_02511	17084	T	C.avellana_Jefferson_02511	17084	17084	C	T	intergenic	g14787(dist=6063),g14788(dist=8452)	.	.
C.avellana_Jefferson_02513	26111	A	C.avellana_Jefferson_02513	26111	26111	G	A	intronic	g14794	.	.
C.avellana_Jefferson_02521	17327	T	C.avellana_Jefferson_02521	17327	17327	A	T	intronic	g14819	.	.
C.avellana_Jefferson_02522	28752	G	C.avellana_Jefferson_02522	28752	28752	A	G	intergenic	g14823(dist=1531),NONE(dist=NONE)	.	.
C.avellana_Jefferson_02528	27105	A	C.avellana_Jefferson_02528	27105	27105	G	A	intergenic	g14845(dist=3501),NONE(dist=NONE)	.	.
C.avellana_Jefferson_02531	18699	T	C.avellana_Jefferson_02531	18699	18699	C	T	intergenic	g14853(dist=3600),g14854(dist=1246)	.	.
C.avellana_Jefferson_02546	29771	G	C.avellana_Jefferson_02546	29771	29771	A	G	intergenic	g14903(dist=15731),NONE(dist=NONE)	.	.
C.avellana_Jefferson_02550	4401	A	C.avellana_Jefferson_02550	4401	4401	G	A	intergenic	NONE(dist=NONE),g14914(dist=8906)	.	.
C.avellana_Jefferson_02552	243	A	C.avellana_Jefferson_02552	243	243	C	A	intergenic	NONE(dist=NONE),g14920(dist=4993)	.	.
C.avellana_Jefferson_02552	2825	G	C.avellana_Jefferson_02552	2825	2825	A	G	intergenic	NONE(dist=NONE),g14920(dist=2411)	.	.
C.avellana_Jefferson_02552	2826	C	C.avellana_Jefferson_02552	2826	2826	T	C	intergenic	NONE(dist=NONE),g14920(dist=2410)	.	.
C.avellana_Jefferson_02554	29740	G	C.avellana_Jefferson_02554	29740	29740	C	G	intergenic	g14930(dist=17369),NONE(dist=NONE)	.	.
C.avellana_Jefferson_02560	7371	C	C.avellana_Jefferson_02560	7371	7371	T	C	intronic	g14949	.	.
C.avellana_Jefferson_02560	21796	T	C.avellana_Jefferson_02560	21796	21796	C	T	intergenic	g14950(dist=8385),g14951(dist=6660)	.	.
C.avellana_Jefferson_02567	18364	G	C.avellana_Jefferson_02567	18364	18364	A	G	upstream;downstream	g14973;g14974	.	.
C.avellana_Jefferson_02569	12956	G	C.avellana_Jefferson_02569	12956	12956	A	G	intergenic	g14982(dist=2755),g14983(dist=4710)	.	.
C.avellana_Jefferson_02573	15835	A	C.avellana_Jefferson_02573	15835	15835	C	A	intronic	g14997	.	.
C.avellana_Jefferson_02576	14279	A	C.avellana_Jefferson_02576	14279	14279	G	A	intergenic	g15003(dist=5968),g15004(dist=13307)	.	.
C.avellana_Jefferson_02586	24969	A	C.avellana_Jefferson_02586	24969	24969	G	A	intergenic	g15040(dist=8298),g15041(dist=2791)	.	.
C.avellana_Jefferson_02601	22785	A	C.avellana_Jefferson_02601	22785	22785	G	A	exonic	g15084	nonsynonymous SNV	g15084:g15084.t1:exon2:c.458G>A:p.S153N,
C.avellana_Jefferson_02605	22043	T	C.avellana_Jefferson_02605	22043	22043	C	T	exonic	g15101	nonsynonymous SNV	g15101:g15101.t1:exon5:c.1588C>T:p.P530S,
C.avellana_Jefferson_02605	25438	C	C.avellana_Jefferson_02605	25438	25438	T	C	intronic	g15102	.	.
C.avellana_Jefferson_02620	3498	G	C.avellana_Jefferson_02620	3498	3498	A	G	intronic	g15149	.	.
C.avellana_Jefferson_02620	3512	T	C.avellana_Jefferson_02620	3512	3512	C	T	intronic	g15149	.	.
C.avellana_Jefferson_02620	4045	G	C.avellana_Jefferson_02620	4045	4045	A	G	intronic	g15149	.	.
C.avellana_Jefferson_02620	11033	T	C.avellana_Jefferson_02620	11033	11033	C	T	intergenic	g15151(dist=1002),g15152(dist=2442)	.	.
C.avellana_Jefferson_02620	11699	G	C.avellana_Jefferson_02620	11699	11699	A	G	intergenic	g15151(dist=1668),g15152(dist=1776)	.	.
C.avellana_Jefferson_02621	26842	C	C.avellana_Jefferson_02621	26842	26842	T	C	intergenic	g15157(dist=11861),NONE(dist=NONE)	.	.
C.avellana_Jefferson_02631	7236	A	C.avellana_Jefferson_02631	7236	7236	G	A	downstream	g15195,g15196	.	.
C.avellana_Jefferson_02637	18481	A	C.avellana_Jefferson_02637	18481	18481	T	A	intergenic	g15214(dist=4020),g15215(dist=6260)	.	.
C.avellana_Jefferson_02639	15332	G	C.avellana_Jefferson_02639	15332	15332	A	G	UTR3	g15224	.	.
C.avellana_Jefferson_02647	15329	G	C.avellana_Jefferson_02647	15329	15329	A	G	exonic	g15252	synonymous SNV	g15252:g15252.t1:exon2:c.1446A>G:p.A482A,
C.avellana_Jefferson_02650	12689	C	C.avellana_Jefferson_02650	12689	12689	T	C	downstream	g15262	.	.
C.avellana_Jefferson_02652	20179	T	C.avellana_Jefferson_02652	20179	20179	C	T	intergenic	g15271(dist=1358),NONE(dist=NONE)	.	.
C.avellana_Jefferson_02657	12994	T	C.avellana_Jefferson_02657	12994	12994	A	T	downstream	g15292	.	.
C.avellana_Jefferson_02678	13672	T	C.avellana_Jefferson_02678	13672	13672	A	T	upstream	g15359	.	.
C.avellana_Jefferson_02679	897	G	C.avellana_Jefferson_02679	897	897	A	G	intergenic	NONE(dist=NONE),g15360(dist=10399)	.	.
C.avellana_Jefferson_02679	7213	T	C.avellana_Jefferson_02679	7213	7213	C	T	intergenic	NONE(dist=NONE),g15360(dist=4083)	.	.
C.avellana_Jefferson_02679	7359	G	C.avellana_Jefferson_02679	7359	7359	A	G	intergenic	NONE(dist=NONE),g15360(dist=3937)	.	.
C.avellana_Jefferson_02679	7410	T	C.avellana_Jefferson_02679	7410	7410	C	T	intergenic	NONE(dist=NONE),g15360(dist=3886)	.	.
C.avellana_Jefferson_02679	7462	G	C.avellana_Jefferson_02679	7462	7462	A	G	intergenic	NONE(dist=NONE),g15360(dist=3834)	.	.
C.avellana_Jefferson_02682	6089	G	C.avellana_Jefferson_02682	6089	6089	C	G	exonic	g15371	synonymous SNV	g15371:g15371.t1:exon3:c.393G>C:p.G131G,
C.avellana_Jefferson_02682	9230	A	C.avellana_Jefferson_02682	9230	9230	G	A	upstream	g15371	.	.
C.avellana_Jefferson_02695	355	G	C.avellana_Jefferson_02695	355	355	T	G	intronic	g15414	.	.
C.avellana_Jefferson_02700	24967	A	C.avellana_Jefferson_02700	24967	24967	T	A	upstream	g15434	.	.
C.avellana_Jefferson_02702	9868	A	C.avellana_Jefferson_02702	9868	9868	G	A	intergenic	g15436(dist=5167),g15437(dist=7788)	.	.
C.avellana_Jefferson_02707	3480	G	C.avellana_Jefferson_02707	3480	3480	T	G	intergenic	g15454(dist=2129),g15455(dist=2286)	.	.
C.avellana_Jefferson_02707	3489	G	C.avellana_Jefferson_02707	3489	3489	A	G	intergenic	g15454(dist=2138),g15455(dist=2277)	.	.
C.avellana_Jefferson_02713	11803	A	C.avellana_Jefferson_02713	11803	11803	T	A	intergenic	g15478(dist=2882),NONE(dist=NONE)	.	.
C.avellana_Jefferson_02713	11812	C	C.avellana_Jefferson_02713	11812	11812	T	C	intergenic	g15478(dist=2891),NONE(dist=NONE)	.	.
C.avellana_Jefferson_02713	11832	T	C.avellana_Jefferson_02713	11832	11832	A	T	intergenic	g15478(dist=2911),NONE(dist=NONE)	.	.
C.avellana_Jefferson_02721	24833	T	C.avellana_Jefferson_02721	24833	24833	C	T	upstream	g15502	.	.
C.avellana_Jefferson_02733	8585	A	C.avellana_Jefferson_02733	8585	8585	T	A	downstream	g15535	.	.
C.avellana_Jefferson_02736	13857	C	C.avellana_Jefferson_02736	13857	13857	T	C	intronic	g15545	.	.
C.avellana_Jefferson_02738	18745	A	C.avellana_Jefferson_02738	18745	18745	T	A	intergenic	g15556(dist=4164),g15557(dist=5821)	.	.
C.avellana_Jefferson_02744	8097	A	C.avellana_Jefferson_02744	8097	8097	G	A	intergenic	NONE(dist=NONE),g15570(dist=5649)	.	.
C.avellana_Jefferson_02746	8640	C	C.avellana_Jefferson_02746	8640	8640	T	C	upstream	g15579	.	.
C.avellana_Jefferson_02746	19315	A	C.avellana_Jefferson_02746	19315	19315	G	A	intronic	g15580	.	.
C.avellana_Jefferson_02751	828	A	C.avellana_Jefferson_02751	828	828	C	A	intergenic	NONE(dist=NONE),g15596(dist=13264)	.	.
C.avellana_Jefferson_02759	14868	T	C.avellana_Jefferson_02759	14868	14868	C	T	intergenic	g15617(dist=3727),g15618(dist=3952)	.	.
C.avellana_Jefferson_02765	18144	C	C.avellana_Jefferson_02765	18144	18144	A	C	intergenic	g15640(dist=11673),NONE(dist=NONE)	.	.
C.avellana_Jefferson_02767	4792	T	C.avellana_Jefferson_02767	4792	4792	C	T	intronic	g15646	.	.
C.avellana_Jefferson_02771	6478	A	C.avellana_Jefferson_02771	6478	6478	G	A	intergenic	g15654(dist=1607),g15655(dist=2777)	.	.
C.avellana_Jefferson_02779	28060	T	C.avellana_Jefferson_02779	28060	28060	G	T	intronic	g15685	.	.
C.avellana_Jefferson_02781	8180	C	C.avellana_Jefferson_02781	8180	8180	T	C	exonic	g15688	synonymous SNV	g15688:g15688.t1:exon9:c.4749T>C:p.D1583D,
C.avellana_Jefferson_02781	8192	A	C.avellana_Jefferson_02781	8192	8192	G	A	exonic	g15688	synonymous SNV	g15688:g15688.t1:exon9:c.4761G>A:p.E1587E,
C.avellana_Jefferson_02785	22097	A	C.avellana_Jefferson_02785	22097	22097	G	A	exonic	g15701	nonsynonymous SNV	g15701:g15701.t1:exon5:c.832G>A:p.A278T,
C.avellana_Jefferson_02785	22599	C	C.avellana_Jefferson_02785	22599	22599	G	C	exonic	g15701	nonsynonymous SNV	g15701:g15701.t1:exon6:c.1180G>C:p.G394R,
C.avellana_Jefferson_02789	18100	A	C.avellana_Jefferson_02789	18100	18100	G	A	intronic	g15711	.	.
C.avellana_Jefferson_02789	18102	G	C.avellana_Jefferson_02789	18102	18102	C	G	intronic	g15711	.	.
C.avellana_Jefferson_02789	24642	G	C.avellana_Jefferson_02789	24642	24642	A	G	intronic	g15711	.	.
C.avellana_Jefferson_02791	7555	T	C.avellana_Jefferson_02791	7555	7555	C	T	intronic	g15714	.	.
C.avellana_Jefferson_02791	10947	C	C.avellana_Jefferson_02791	10947	10947	T	C	upstream	g15714	.	.
C.avellana_Jefferson_02792	747	A	C.avellana_Jefferson_02792	747	747	G	A	intergenic	NONE(dist=NONE),g15716(dist=1009)	.	.
C.avellana_Jefferson_02797	1821	C	C.avellana_Jefferson_02797	1821	1821	A	C	intergenic	NONE(dist=NONE),g15730(dist=10859)	.	.
C.avellana_Jefferson_02798	20930	A	C.avellana_Jefferson_02798	20930	20930	T	A	intergenic	g15733(dist=2609),NONE(dist=NONE)	.	.
C.avellana_Jefferson_02807	20858	G	C.avellana_Jefferson_02807	20858	20858	C	G	upstream	g15768	.	.
C.avellana_Jefferson_02816	23340	G	C.avellana_Jefferson_02816	23340	23340	T	G	exonic	g15794	synonymous SNV	g15794:g15794.t1:exon10:c.957A>C:p.P319P,
C.avellana_Jefferson_02817	2736	T	C.avellana_Jefferson_02817	2736	2736	C	T	intronic	g15795	.	.
C.avellana_Jefferson_02817	3649	T	C.avellana_Jefferson_02817	3649	3649	G	T	intronic	g15795	.	.
C.avellana_Jefferson_02819	11122	G	C.avellana_Jefferson_02819	11122	11122	A	G	exonic	g15804	nonsynonymous SNV	g15804:g15804.t1:exon7:c.2122A>G:p.K708E,
C.avellana_Jefferson_02825	10313	G	C.avellana_Jefferson_02825	10313	10313	C	G	intergenic	g15822(dist=3282),g15823(dist=4900)	.	.
C.avellana_Jefferson_02828	6034	C	C.avellana_Jefferson_02828	6034	6034	T	C	upstream	g15829	.	.
C.avellana_Jefferson_02828	6038	G	C.avellana_Jefferson_02828	6038	6038	A	G	upstream	g15829	.	.
C.avellana_Jefferson_02834	6890	T	C.avellana_Jefferson_02834	6890	6890	C	T	intronic	g15845	.	.
C.avellana_Jefferson_02834	7864	A	C.avellana_Jefferson_02834	7864	7864	G	A	intronic	g15845	.	.
C.avellana_Jefferson_02836	14886	T	C.avellana_Jefferson_02836	14886	14886	A	T	UTR3	g15851	.	.
C.avellana_Jefferson_02838	20589	T	C.avellana_Jefferson_02838	20589	20589	A	T	downstream	g15857	.	.
C.avellana_Jefferson_02849	20041	A	C.avellana_Jefferson_02849	20041	20041	C	A	intergenic	g15899(dist=10724),NONE(dist=NONE)	.	.
C.avellana_Jefferson_02850	25492	A	C.avellana_Jefferson_02850	25492	25492	T	A	intronic	g15901	.	.
C.avellana_Jefferson_02854	12046	T	C.avellana_Jefferson_02854	12046	12046	C	T	intronic	g15914	.	.
C.avellana_Jefferson_02866	20659	T	C.avellana_Jefferson_02866	20659	20659	C	T	upstream	g15950	.	.
C.avellana_Jefferson_02866	23312	T	C.avellana_Jefferson_02866	23312	23312	G	T	intergenic	g15950(dist=2771),NONE(dist=NONE)	.	.
C.avellana_Jefferson_02868	16508	G	C.avellana_Jefferson_02868	16508	16508	A	G	intergenic	g15954(dist=3631),g15955(dist=1678)	.	.
C.avellana_Jefferson_02875	20777	C	C.avellana_Jefferson_02875	20777	20777	A	C	downstream	g15976	.	.
C.avellana_Jefferson_02877	10655	A	C.avellana_Jefferson_02877	10655	10655	G	A	exonic	g15984	synonymous SNV	g15984:g15984.t1:exon3:c.1353C>T:p.A451A,
C.avellana_Jefferson_02878	19881	G	C.avellana_Jefferson_02878	19881	19881	A	G	downstream	g15988	.	.
C.avellana_Jefferson_02892	8664	T	C.avellana_Jefferson_02892	8664	8664	A	T	intronic	g16029	.	.
C.avellana_Jefferson_02892	8665	T	C.avellana_Jefferson_02892	8665	8665	G	T	intronic	g16029	.	.
C.avellana_Jefferson_02892	8673	C	C.avellana_Jefferson_02892	8673	8673	T	C	intronic	g16029	.	.
C.avellana_Jefferson_02893	286	A	C.avellana_Jefferson_02893	286	286	G	A	intergenic	NONE(dist=NONE),g16030(dist=1780)	.	.
C.avellana_Jefferson_02899	17636	T	C.avellana_Jefferson_02899	17636	17636	C	T	downstream	g16056	.	.
C.avellana_Jefferson_02899	17643	C	C.avellana_Jefferson_02899	17643	17643	T	C	downstream	g16056	.	.
C.avellana_Jefferson_02899	17665	C	C.avellana_Jefferson_02899	17665	17665	T	C	downstream	g16056	.	.
C.avellana_Jefferson_02905	15922	T	C.avellana_Jefferson_02905	15922	15922	A	T	intronic	g16073	.	.
C.avellana_Jefferson_02905	16824	A	C.avellana_Jefferson_02905	16824	16824	C	A	intronic	g16073	.	.
C.avellana_Jefferson_02905	22039	G	C.avellana_Jefferson_02905	22039	22039	T	G	exonic	g16074	nonsynonymous SNV	g16074:g16074.t1:exon1:c.128T>G:p.I43S,
C.avellana_Jefferson_02905	24429	A	C.avellana_Jefferson_02905	24429	24429	G	A	exonic	g16075	nonsynonymous SNV	g16075:g16075.t1:exon1:c.760C>T:p.P254S,
C.avellana_Jefferson_02907	22704	A	C.avellana_Jefferson_02907	22704	22704	G	A	intronic	g16081	.	.
C.avellana_Jefferson_02907	22707	G	C.avellana_Jefferson_02907	22707	22707	A	G	intronic	g16081	.	.
C.avellana_Jefferson_02907	22740	G	C.avellana_Jefferson_02907	22740	22740	A	G	intronic	g16081	.	.
C.avellana_Jefferson_02907	22752	T	C.avellana_Jefferson_02907	22752	22752	C	T	intronic	g16081	.	.
C.avellana_Jefferson_02911	19015	G	C.avellana_Jefferson_02911	19015	19015	A	G	UTR3	g16090	.	.
C.avellana_Jefferson_02912	6406	A	C.avellana_Jefferson_02912	6406	6406	G	A	downstream	g16092	.	.
C.avellana_Jefferson_02914	18268	C	C.avellana_Jefferson_02914	18268	18268	T	C	intronic	g16099	.	.
C.avellana_Jefferson_02918	4082	G	C.avellana_Jefferson_02918	4082	4082	A	G	intronic	g16107	.	.
C.avellana_Jefferson_02920	1445	G	C.avellana_Jefferson_02920	1445	1445	A	G	downstream	g16110	.	.
C.avellana_Jefferson_02921	14564	A	C.avellana_Jefferson_02921	14564	14564	G	A	downstream	g16113	.	.
C.avellana_Jefferson_02925	10964	A	C.avellana_Jefferson_02925	10964	10964	G	A	exonic	g16123	synonymous SNV	g16123:g16123.t1:exon4:c.399G>A:p.G133G,
C.avellana_Jefferson_02925	11018	T	C.avellana_Jefferson_02925	11018	11018	C	T	exonic	g16123	synonymous SNV	g16123:g16123.t1:exon4:c.453C>T:p.N151N,
C.avellana_Jefferson_02925	11057	T	C.avellana_Jefferson_02925	11057	11057	C	T	exonic	g16123	synonymous SNV	g16123:g16123.t1:exon4:c.492C>T:p.S164S,
C.avellana_Jefferson_02932	15405	T	C.avellana_Jefferson_02932	15405	15405	A	T	intronic	g16141	.	.
C.avellana_Jefferson_02932	15690	A	C.avellana_Jefferson_02932	15690	15690	G	A	intronic	g16141	.	.
C.avellana_Jefferson_02933	6286	T	C.avellana_Jefferson_02933	6286	6286	C	T	upstream;downstream	g16143;g16142	.	.
C.avellana_Jefferson_02936	24380	T	C.avellana_Jefferson_02936	24380	24380	C	T	intergenic	g16153(dist=4599),g16154(dist=1756)	.	.
C.avellana_Jefferson_02936	24410	G	C.avellana_Jefferson_02936	24410	24410	A	G	intergenic	g16153(dist=4629),g16154(dist=1726)	.	.
C.avellana_Jefferson_02936	24415	A	C.avellana_Jefferson_02936	24415	24415	G	A	intergenic	g16153(dist=4634),g16154(dist=1721)	.	.
C.avellana_Jefferson_02936	27196	C	C.avellana_Jefferson_02936	27196	27196	T	C	intronic	g16154	.	.
C.avellana_Jefferson_02938	11647	T	C.avellana_Jefferson_02938	11647	11647	C	T	intergenic	g16157(dist=4276),g16158(dist=1909)	.	.
C.avellana_Jefferson_02947	20038	C	C.avellana_Jefferson_02947	20038	20038	G	C	intergenic	g16183(dist=5783),g16184(dist=2065)	.	.
C.avellana_Jefferson_02954	2014	C	C.avellana_Jefferson_02954	2014	2014	T	C	intronic	g16201	.	.
C.avellana_Jefferson_02965	13998	A	C.avellana_Jefferson_02965	13998	13998	G	A	intronic	g16243	.	.
C.avellana_Jefferson_02967	18844	A	C.avellana_Jefferson_02967	18844	18844	C	A	intergenic	g16246(dist=4416),NONE(dist=NONE)	.	.
C.avellana_Jefferson_02969	15660	A	C.avellana_Jefferson_02969	15660	15660	C	A	intergenic	g16251(dist=1305),g16252(dist=11266)	.	.
C.avellana_Jefferson_02975	20479	T	C.avellana_Jefferson_02975	20479	20479	C	T	upstream	g16272	.	.
C.avellana_Jefferson_02981	21336	T	C.avellana_Jefferson_02981	21336	21336	C	T	intergenic	g16293(dist=7535),g16294(dist=5200)	.	.
C.avellana_Jefferson_02983	797	A	C.avellana_Jefferson_02983	797	797	G	A	intronic	g16297	.	.
C.avellana_Jefferson_02996	10459	G	C.avellana_Jefferson_02996	10459	10459	A	G	UTR3	g16342	.	.
C.avellana_Jefferson_03006	10163	T	C.avellana_Jefferson_03006	10163	10163	C	T	intergenic	NONE(dist=NONE),g16381(dist=11463)	.	.
C.avellana_Jefferson_03010	16463	A	C.avellana_Jefferson_03010	16463	16463	T	A	upstream	g16392	.	.
C.avellana_Jefferson_03017	16373	C	C.avellana_Jefferson_03017	16373	16373	A	C	intergenic	g16413(dist=3955),NONE(dist=NONE)	.	.
C.avellana_Jefferson_03018	16298	A	C.avellana_Jefferson_03018	16298	16298	C	A	intronic	g16414	.	.
C.avellana_Jefferson_03027	20918	T	C.avellana_Jefferson_03027	20918	20918	C	T	intergenic	g16442(dist=5117),NONE(dist=NONE)	.	.
C.avellana_Jefferson_03029	23095	T	C.avellana_Jefferson_03029	23095	23095	A	T	intronic	g16446	.	.
C.avellana_Jefferson_03029	23114	A	C.avellana_Jefferson_03029	23114	23114	T	A	intronic	g16446	.	.
C.avellana_Jefferson_03031	15058	A	C.avellana_Jefferson_03031	15058	15058	G	A	intergenic	NONE(dist=NONE),NONE(dist=NONE)	.	.
C.avellana_Jefferson_03031	22768	A	C.avellana_Jefferson_03031	22768	22768	G	A	intergenic	NONE(dist=NONE),NONE(dist=NONE)	.	.
C.avellana_Jefferson_03031	23105	C	C.avellana_Jefferson_03031	23105	23105	T	C	intergenic	NONE(dist=NONE),NONE(dist=NONE)	.	.
C.avellana_Jefferson_03031	23171	T	C.avellana_Jefferson_03031	23171	23171	A	T	intergenic	NONE(dist=NONE),NONE(dist=NONE)	.	.
C.avellana_Jefferson_03032	21736	A	C.avellana_Jefferson_03032	21736	21736	G	A	intergenic	g16448(dist=3525),g16449(dist=3970)	.	.
C.avellana_Jefferson_03037	25835	G	C.avellana_Jefferson_03037	25835	25835	A	G	intergenic	g16460(dist=3344),NONE(dist=NONE)	.	.
C.avellana_Jefferson_03037	25878	T	C.avellana_Jefferson_03037	25878	25878	C	T	intergenic	g16460(dist=3387),NONE(dist=NONE)	.	.
C.avellana_Jefferson_03037	26352	T	C.avellana_Jefferson_03037	26352	26352	A	T	intergenic	g16460(dist=3861),NONE(dist=NONE)	.	.
C.avellana_Jefferson_03037	26557	C	C.avellana_Jefferson_03037	26557	26557	T	C	intergenic	g16460(dist=4066),NONE(dist=NONE)	.	.
C.avellana_Jefferson_03038	26088	G	C.avellana_Jefferson_03038	26088	26088	A	G	intergenic	g16462(dist=14107),NONE(dist=NONE)	.	.
C.avellana_Jefferson_03041	13510	G	C.avellana_Jefferson_03041	13510	13510	A	G	exonic	g16468	nonsynonymous SNV	g16468:g16468.t1:exon1:c.104A>G:p.Q35R,
C.avellana_Jefferson_03051	12378	T	C.avellana_Jefferson_03051	12378	12378	A	T	intergenic	NONE(dist=NONE),g16494(dist=4129)	.	.
C.avellana_Jefferson_03051	12379	A	C.avellana_Jefferson_03051	12379	12379	T	A	intergenic	NONE(dist=NONE),g16494(dist=4128)	.	.
C.avellana_Jefferson_03053	6618	C	C.avellana_Jefferson_03053	6618	6618	T	C	intronic	g16499	.	.
C.avellana_Jefferson_03053	13437	C	C.avellana_Jefferson_03053	13437	13437	T	C	intronic	g16499	.	.
C.avellana_Jefferson_03060	7339	G	C.avellana_Jefferson_03060	7339	7339	A	G	upstream	g16520	.	.
C.avellana_Jefferson_03070	20309	T	C.avellana_Jefferson_03070	20309	20309	G	T	intergenic	g16552(dist=3369),NONE(dist=NONE)	.	.
C.avellana_Jefferson_03073	15355	C	C.avellana_Jefferson_03073	15355	15355	T	C	exonic	g16563	nonsynonymous SNV	g16563:g16563.t1:exon1:c.482T>C:p.I161T,
C.avellana_Jefferson_03074	14116	A	C.avellana_Jefferson_03074	14116	14116	T	A	intronic	g16567	.	.
C.avellana_Jefferson_03084	16855	T	C.avellana_Jefferson_03084	16855	16855	G	T	intronic	g16601	.	.
C.avellana_Jefferson_03104	21360	A	C.avellana_Jefferson_03104	21360	21360	C	A	downstream	g16660	.	.
C.avellana_Jefferson_03108	3236	G	C.avellana_Jefferson_03108	3236	3236	T	G	intergenic	NONE(dist=NONE),g16671(dist=3781)	.	.
C.avellana_Jefferson_03109	1901	A	C.avellana_Jefferson_03109	1901	1901	G	A	intergenic	NONE(dist=NONE),g16672(dist=6261)	.	.
C.avellana_Jefferson_03121	21160	C	C.avellana_Jefferson_03121	21160	21160	T	C	downstream	g16717	.	.
C.avellana_Jefferson_03122	22435	T	C.avellana_Jefferson_03122	22435	22435	C	T	upstream	g16722	.	.
C.avellana_Jefferson_03122	22449	G	C.avellana_Jefferson_03122	22449	22449	A	G	upstream	g16722	.	.
C.avellana_Jefferson_03122	22955	A	C.avellana_Jefferson_03122	22955	22955	C	A	intronic	g16722	.	.
C.avellana_Jefferson_03122	24794	T	C.avellana_Jefferson_03122	24794	24794	C	T	downstream	g16722	.	.
C.avellana_Jefferson_03122	24897	G	C.avellana_Jefferson_03122	24897	24897	A	G	downstream	g16722	.	.
C.avellana_Jefferson_03122	25438	C	C.avellana_Jefferson_03122	25438	25438	T	C	intergenic	g16722(dist=1475),NONE(dist=NONE)	.	.
C.avellana_Jefferson_03124	13227	G	C.avellana_Jefferson_03124	13227	13227	T	G	intergenic	g16727(dist=5862),g16728(dist=7509)	.	.
C.avellana_Jefferson_03124	13247	G	C.avellana_Jefferson_03124	13247	13247	A	G	intergenic	g16727(dist=5882),g16728(dist=7489)	.	.
C.avellana_Jefferson_03133	16168	C	C.avellana_Jefferson_03133	16168	16168	T	C	exonic	g16750	synonymous SNV	g16750:g16750.t1:exon8:c.864T>C:p.C288C,
C.avellana_Jefferson_03150	9477	G	C.avellana_Jefferson_03150	9477	9477	A	G	intergenic	g16803(dist=4847),g16804(dist=10359)	.	.
C.avellana_Jefferson_03152	24708	G	C.avellana_Jefferson_03152	24708	24708	C	G	upstream	g16813	.	.
C.avellana_Jefferson_03153	534	G	C.avellana_Jefferson_03153	534	534	A	G	intergenic	NONE(dist=NONE),g16814(dist=4396)	.	.
C.avellana_Jefferson_03155	5045	C	C.avellana_Jefferson_03155	5045	5045	T	C	downstream	g16819	.	.
C.avellana_Jefferson_03155	5046	A	C.avellana_Jefferson_03155	5046	5046	G	A	downstream	g16819	.	.
C.avellana_Jefferson_03163	1189	C	C.avellana_Jefferson_03163	1189	1189	T	C	exonic	g16840	synonymous SNV	g16840:g16840.t1:exon5:c.504A>G:p.T168T,
C.avellana_Jefferson_03163	9544	A	C.avellana_Jefferson_03163	9544	9544	G	A	intergenic	g16840(dist=4363),NONE(dist=NONE)	.	.
C.avellana_Jefferson_03165	12609	A	C.avellana_Jefferson_03165	12609	12609	G	A	intergenic	g16844(dist=9949),NONE(dist=NONE)	.	.
C.avellana_Jefferson_03185	14833	C	C.avellana_Jefferson_03185	14833	14833	T	C	UTR3	g16913	.	.
C.avellana_Jefferson_03189	4776	C	C.avellana_Jefferson_03189	4776	4776	T	C	intergenic	NONE(dist=NONE),g16925(dist=1231)	.	.
C.avellana_Jefferson_03192	18445	T	C.avellana_Jefferson_03192	18445	18445	A	T	intergenic	g16938(dist=2664),NONE(dist=NONE)	.	.
C.avellana_Jefferson_03195	21706	T	C.avellana_Jefferson_03195	21706	21706	C	T	intergenic	g16947(dist=1525),g16948(dist=2380)	.	.
C.avellana_Jefferson_03203	7240	A	C.avellana_Jefferson_03203	7240	7240	T	A	downstream	g16967	.	.
C.avellana_Jefferson_03204	461	C	C.avellana_Jefferson_03204	461	461	T	C	intergenic	NONE(dist=NONE),g16971(dist=6607)	.	.
C.avellana_Jefferson_03204	5655	C	C.avellana_Jefferson_03204	5655	5655	A	C	intergenic	NONE(dist=NONE),g16971(dist=1413)	.	.
C.avellana_Jefferson_03204	7494	T	C.avellana_Jefferson_03204	7494	7494	C	T	exonic	g16971	nonsynonymous SNV	g16971:g16971.t1:exon2:c.541G>A:p.A181T,
C.avellana_Jefferson_03212	22074	A	C.avellana_Jefferson_03212	22074	22074	G	A	intronic	g16992	.	.
C.avellana_Jefferson_03212	22076	G	C.avellana_Jefferson_03212	22076	22076	T	G	intronic	g16992	.	.
C.avellana_Jefferson_03219	7502	T	C.avellana_Jefferson_03219	7502	7502	C	T	intergenic	g17007(dist=1391),g17008(dist=1542)	.	.
C.avellana_Jefferson_03220	12018	C	C.avellana_Jefferson_03220	12018	12018	G	C	intergenic	g17011(dist=8937),g17012(dist=3765)	.	.
C.avellana_Jefferson_03222	18624	C	C.avellana_Jefferson_03222	18624	18624	G	C	intergenic	g17017(dist=10863),g17018(dist=1832)	.	.
C.avellana_Jefferson_03225	13797	T	C.avellana_Jefferson_03225	13797	13797	A	T	intergenic	g17021(dist=3686),g17022(dist=1669)	.	.
C.avellana_Jefferson_03228	13261	G	C.avellana_Jefferson_03228	13261	13261	A	G	intergenic	g17030(dist=5570),g17031(dist=3275)	.	.
C.avellana_Jefferson_03231	3411	G	C.avellana_Jefferson_03231	3411	3411	A	G	intergenic	NONE(dist=NONE),g17040(dist=1735)	.	.
C.avellana_Jefferson_03235	382	T	C.avellana_Jefferson_03235	382	382	C	T	intergenic	NONE(dist=NONE),g17050(dist=6412)	.	.
C.avellana_Jefferson_03238	7921	A	C.avellana_Jefferson_03238	7921	7921	G	A	intronic	g17058	.	.
C.avellana_Jefferson_03242	23760	C	C.avellana_Jefferson_03242	23760	23760	T	C	intergenic	g17071(dist=15259),NONE(dist=NONE)	.	.
C.avellana_Jefferson_03253	6960	T	C.avellana_Jefferson_03253	6960	6960	G	T	downstream	g17092	.	.
C.avellana_Jefferson_03253	9822	A	C.avellana_Jefferson_03253	9822	9822	G	A	intergenic	g17092(dist=1551),g17093(dist=2107)	.	.
C.avellana_Jefferson_03258	6910	A	C.avellana_Jefferson_03258	6910	6910	C	A	upstream	g17109	.	.
C.avellana_Jefferson_03258	21932	G	C.avellana_Jefferson_03258	21932	21932	T	G	upstream	g17111	.	.
C.avellana_Jefferson_03260	15574	A	C.avellana_Jefferson_03260	15574	15574	T	A	UTR5	g17115	.	.
C.avellana_Jefferson_03261	480	T	C.avellana_Jefferson_03261	480	480	C	T	intergenic	NONE(dist=NONE),g17117(dist=3834)	.	.
C.avellana_Jefferson_03270	22654	C	C.avellana_Jefferson_03270	22654	22654	T	C	intronic	g17147	.	.
C.avellana_Jefferson_03281	11027	C	C.avellana_Jefferson_03281	11027	11027	T	C	exonic	g17180	nonsynonymous SNV	g17180:g17180.t1:exon1:c.1403T>C:p.V468A,
C.avellana_Jefferson_03281	11061	G	C.avellana_Jefferson_03281	11061	11061	A	G	exonic	g17180	synonymous SNV	g17180:g17180.t1:exon1:c.1437A>G:p.L479L,
C.avellana_Jefferson_03287	4329	C	C.avellana_Jefferson_03287	4329	4329	A	C	intronic	g17198	.	.
C.avellana_Jefferson_03287	18351	T	C.avellana_Jefferson_03287	18351	18351	C	T	UTR3	g17199	.	.
C.avellana_Jefferson_03287	18442	A	C.avellana_Jefferson_03287	18442	18442	T	A	UTR3	g17199	.	.
C.avellana_Jefferson_03324	5409	A	C.avellana_Jefferson_03324	5409	5409	C	A	UTR3	g17303	.	.
C.avellana_Jefferson_03345	16562	A	C.avellana_Jefferson_03345	16562	16562	T	A	upstream	g17371	.	.
C.avellana_Jefferson_03354	13498	A	C.avellana_Jefferson_03354	13498	13498	G	A	downstream	g17396	.	.
C.avellana_Jefferson_03363	20319	G	C.avellana_Jefferson_03363	20319	20319	A	G	intergenic	g17425(dist=9878),g17426(dist=1217)	.	.
C.avellana_Jefferson_03373	17222	A	C.avellana_Jefferson_03373	17222	17222	T	A	intergenic	g17452(dist=1011),NONE(dist=NONE)	.	.
C.avellana_Jefferson_03373	23419	G	C.avellana_Jefferson_03373	23419	23419	A	G	intergenic	g17452(dist=7208),NONE(dist=NONE)	.	.
C.avellana_Jefferson_03375	19333	G	C.avellana_Jefferson_03375	19333	19333	C	G	intronic	g17458	.	.
C.avellana_Jefferson_03377	18575	T	C.avellana_Jefferson_03377	18575	18575	C	T	exonic	g17464	synonymous SNV	g17464:g17464.t1:exon8:c.2886C>T:p.Y962Y,
C.avellana_Jefferson_03380	24822	T	C.avellana_Jefferson_03380	24822	24822	C	T	intergenic	g17473(dist=4987),NONE(dist=NONE)	.	.
C.avellana_Jefferson_03390	22484	G	C.avellana_Jefferson_03390	22484	22484	T	G	intergenic	g17503(dist=3543),NONE(dist=NONE)	.	.
C.avellana_Jefferson_03397	5058	A	C.avellana_Jefferson_03397	5058	5058	G	A	intergenic	NONE(dist=NONE),g17517(dist=2619)	.	.
C.avellana_Jefferson_03397	8491	T	C.avellana_Jefferson_03397	8491	8491	C	T	exonic	g17517	nonsynonymous SNV	g17517:g17517.t1:exon1:c.178G>A:p.A60T,
C.avellana_Jefferson_03408	20882	C	C.avellana_Jefferson_03408	20882	20882	A	C	exonic	g17553	synonymous SNV	g17553:g17553.t1:exon1:c.39A>C:p.P13P,
C.avellana_Jefferson_03408	20961	G	C.avellana_Jefferson_03408	20961	20961	A	G	exonic	g17553	nonsynonymous SNV	g17553:g17553.t1:exon1:c.118A>G:p.I40V,
C.avellana_Jefferson_03408	20967	T	C.avellana_Jefferson_03408	20967	20967	C	T	exonic	g17553	nonsynonymous SNV	g17553:g17553.t1:exon1:c.124C>T:p.H42Y,
C.avellana_Jefferson_03408	20977	C	C.avellana_Jefferson_03408	20977	20977	A	C	exonic	g17553	nonsynonymous SNV	g17553:g17553.t1:exon1:c.134A>C:p.E45A,
C.avellana_Jefferson_03409	10971	C	C.avellana_Jefferson_03409	10971	10971	G	C	intergenic	g17554(dist=6410),g17555(dist=2415)	.	.
C.avellana_Jefferson_03409	10975	C	C.avellana_Jefferson_03409	10975	10975	G	C	intergenic	g17554(dist=6414),g17555(dist=2411)	.	.
C.avellana_Jefferson_03411	10440	T	C.avellana_Jefferson_03411	10440	10440	C	T	intergenic	NONE(dist=NONE),NONE(dist=NONE)	.	.
C.avellana_Jefferson_03411	11862	T	C.avellana_Jefferson_03411	11862	11862	C	T	intergenic	NONE(dist=NONE),NONE(dist=NONE)	.	.
C.avellana_Jefferson_03411	12002	A	C.avellana_Jefferson_03411	12002	12002	G	A	intergenic	NONE(dist=NONE),NONE(dist=NONE)	.	.
C.avellana_Jefferson_03418	21002	T	C.avellana_Jefferson_03418	21002	21002	G	T	intronic	g17583	.	.
C.avellana_Jefferson_03422	22717	C	C.avellana_Jefferson_03422	22717	22717	T	C	intergenic	g17591(dist=8006),NONE(dist=NONE)	.	.
C.avellana_Jefferson_03423	22680	G	C.avellana_Jefferson_03423	22680	22680	A	G	intergenic	g17592(dist=8949),NONE(dist=NONE)	.	.
C.avellana_Jefferson_03431	3354	T	C.avellana_Jefferson_03431	3354	3354	C	T	downstream	g17613	.	.
C.avellana_Jefferson_03431	17507	G	C.avellana_Jefferson_03431	17507	17507	A	G	exonic	g17614	synonymous SNV	g17614:g17614.t1:exon1:c.387T>C:p.D129D,
C.avellana_Jefferson_03433	9432	A	C.avellana_Jefferson_03433	9432	9432	T	A	intronic	g17619	.	.
C.avellana_Jefferson_03433	10116	T	C.avellana_Jefferson_03433	10116	10116	A	T	intronic	g17619	.	.
C.avellana_Jefferson_03441	17434	T	C.avellana_Jefferson_03441	17434	17434	C	T	intergenic	g17645(dist=10957),g17646(dist=1512)	.	.
C.avellana_Jefferson_03441	17451	A	C.avellana_Jefferson_03441	17451	17451	G	A	intergenic	g17645(dist=10974),g17646(dist=1495)	.	.
C.avellana_Jefferson_03441	17463	C	C.avellana_Jefferson_03441	17463	17463	T	C	intergenic	g17645(dist=10986),g17646(dist=1483)	.	.
C.avellana_Jefferson_03441	21804	G	C.avellana_Jefferson_03441	21804	21804	A	G	intronic	g17646	.	.
C.avellana_Jefferson_03443	22222	A	C.avellana_Jefferson_03443	22222	22222	G	A	exonic	g17651	nonsynonymous SNV	g17651:g17651.t1:exon4:c.1715G>A:p.R572K,
C.avellana_Jefferson_03445	21989	T	C.avellana_Jefferson_03445	21989	21989	C	T	intronic	g17656	.	.
C.avellana_Jefferson_03448	21545	C	C.avellana_Jefferson_03448	21545	21545	A	C	intronic	g17661	.	.
C.avellana_Jefferson_03451	15017	A	C.avellana_Jefferson_03451	15017	15017	G	A	upstream	g17669	.	.
C.avellana_Jefferson_03455	9759	G	C.avellana_Jefferson_03455	9759	9759	A	G	exonic	g17679	synonymous SNV	g17679:g17679.t1:exon1:c.210A>G:p.E70E,
C.avellana_Jefferson_03461	5981	G	C.avellana_Jefferson_03461	5981	5981	A	G	intergenic	NONE(dist=NONE),g17698(dist=4635)	.	.
C.avellana_Jefferson_03469	926	A	C.avellana_Jefferson_03469	926	926	G	A	intergenic	NONE(dist=NONE),g17724(dist=9451)	.	.
C.avellana_Jefferson_03469	14902	C	C.avellana_Jefferson_03469	14902	14902	T	C	upstream	g17724	.	.
C.avellana_Jefferson_03480	14443	G	C.avellana_Jefferson_03480	14443	14443	A	G	intergenic	g17750(dist=8312),g17751(dist=2593)	.	.
C.avellana_Jefferson_03482	18573	T	C.avellana_Jefferson_03482	18573	18573	C	T	intergenic	g17756(dist=3879),NONE(dist=NONE)	.	.
C.avellana_Jefferson_03487	4498	T	C.avellana_Jefferson_03487	4498	4498	G	T	intronic	g17769	.	.
C.avellana_Jefferson_03499	16124	T	C.avellana_Jefferson_03499	16124	16124	C	T	intergenic	NONE(dist=NONE),NONE(dist=NONE)	.	.
C.avellana_Jefferson_03501	22615	G	C.avellana_Jefferson_03501	22615	22615	A	G	intergenic	g17811(dist=2924),NONE(dist=NONE)	.	.
C.avellana_Jefferson_03511	15421	T	C.avellana_Jefferson_03511	15421	15421	A	T	intronic	g17832	.	.
C.avellana_Jefferson_03511	15483	T	C.avellana_Jefferson_03511	15483	15483	C	T	intronic	g17832	.	.
C.avellana_Jefferson_03530	13022	A	C.avellana_Jefferson_03530	13022	13022	C	A	UTR3	g17883	.	.
C.avellana_Jefferson_03533	5999	A	C.avellana_Jefferson_03533	5999	5999	G	A	downstream	g17893	.	.
C.avellana_Jefferson_03534	16805	C	C.avellana_Jefferson_03534	16805	16805	T	C	intronic	g17900	.	.
C.avellana_Jefferson_03538	593	A	C.avellana_Jefferson_03538	593	593	G	A	intergenic	NONE(dist=NONE),g17914(dist=18863)	.	.
C.avellana_Jefferson_03540	12634	G	C.avellana_Jefferson_03540	12634	12634	A	G	intergenic	g17919(dist=11684),g17920(dist=10942)	.	.
C.avellana_Jefferson_03542	8195	A	C.avellana_Jefferson_03542	8195	8195	G	A	intergenic	NONE(dist=NONE),NONE(dist=NONE)	.	.
C.avellana_Jefferson_03545	24390	G	C.avellana_Jefferson_03545	24390	24390	A	G	intergenic	g17931(dist=10109),NONE(dist=NONE)	.	.
C.avellana_Jefferson_03547	10234	G	C.avellana_Jefferson_03547	10234	10234	A	G	intronic	g17938	.	.
C.avellana_Jefferson_03547	20471	T	C.avellana_Jefferson_03547	20471	20471	C	T	exonic	g17940	synonymous SNV	g17940:g17940.t1:exon2:c.135C>T:p.S45S,
C.avellana_Jefferson_03559	14016	A	C.avellana_Jefferson_03559	14016	14016	G	A	intergenic	g17972(dist=2460),g17973(dist=2440)	.	.
C.avellana_Jefferson_03561	5330	C	C.avellana_Jefferson_03561	5330	5330	A	C	upstream	g17978	.	.
C.avellana_Jefferson_03561	5352	A	C.avellana_Jefferson_03561	5352	5352	G	A	upstream	g17978	.	.
C.avellana_Jefferson_03587	21122	A	C.avellana_Jefferson_03587	21122	21122	G	A	intergenic	g18057(dist=2207),NONE(dist=NONE)	.	.
C.avellana_Jefferson_03605	12158	T	C.avellana_Jefferson_03605	12158	12158	G	T	upstream	g18111	.	.
C.avellana_Jefferson_03607	15582	G	C.avellana_Jefferson_03607	15582	15582	A	G	exonic	g18116	synonymous SNV	g18116:g18116.t1:exon10:c.1350T>C:p.T450T,
C.avellana_Jefferson_03609	5133	A	C.avellana_Jefferson_03609	5133	5133	G	A	intergenic	g18123(dist=4592),g18124(dist=11703)	.	.
C.avellana_Jefferson_03615	1859	G	C.avellana_Jefferson_03615	1859	1859	T	G	intergenic	NONE(dist=NONE),NONE(dist=NONE)	.	.
C.avellana_Jefferson_03620	19835	C	C.avellana_Jefferson_03620	19835	19835	T	C	downstream	g18150	.	.
C.avellana_Jefferson_03620	19845	A	C.avellana_Jefferson_03620	19845	19845	T	A	downstream	g18150	.	.
C.avellana_Jefferson_03626	2150	G	C.avellana_Jefferson_03626	2150	2150	A	G	downstream	g18162	.	.
C.avellana_Jefferson_03635	16502	C	C.avellana_Jefferson_03635	16502	16502	T	C	intronic	g18184	.	.
C.avellana_Jefferson_03640	2660	C	C.avellana_Jefferson_03640	2660	2660	T	C	downstream	g18197	.	.
C.avellana_Jefferson_03652	11963	A	C.avellana_Jefferson_03652	11963	11963	G	A	intergenic	g18239(dist=5432),g18240(dist=2173)	.	.
C.avellana_Jefferson_03656	23782	C	C.avellana_Jefferson_03656	23782	23782	T	C	intergenic	g18250(dist=1161),NONE(dist=NONE)	.	.
C.avellana_Jefferson_03658	7077	A	C.avellana_Jefferson_03658	7077	7077	T	A	intergenic	g18253(dist=2656),g18254(dist=1229)	.	.
C.avellana_Jefferson_03658	7394	T	C.avellana_Jefferson_03658	7394	7394	C	T	upstream	g18254	.	.
C.avellana_Jefferson_03660	5417	G	C.avellana_Jefferson_03660	5417	5417	A	G	intronic	g18261	.	.
C.avellana_Jefferson_03662	4790	G	C.avellana_Jefferson_03662	4790	4790	C	G	exonic	g18265	nonsynonymous SNV	g18265:g18265.t1:exon1:c.1311C>G:p.H437Q,
C.avellana_Jefferson_03668	13544	C	C.avellana_Jefferson_03668	13544	13544	T	C	exonic	g18280	synonymous SNV	g18280:g18280.t1:exon1:c.1206A>G:p.G402G,
C.avellana_Jefferson_03673	4240	T	C.avellana_Jefferson_03673	4240	4240	C	T	upstream	g18293,g18294	.	.
C.avellana_Jefferson_03674	2470	C	C.avellana_Jefferson_03674	2470	2470	T	C	intronic	g18296	.	.
C.avellana_Jefferson_03680	21187	C	C.avellana_Jefferson_03680	21187	21187	T	C	intronic	g18318	.	.
C.avellana_Jefferson_03683	1960	A	C.avellana_Jefferson_03683	1960	1960	C	A	intergenic	NONE(dist=NONE),g18322(dist=3551)	.	.
C.avellana_Jefferson_03685	8176	C	C.avellana_Jefferson_03685	8176	8176	A	C	upstream;downstream	g18324;g18325	.	.
C.avellana_Jefferson_03689	3165	C	C.avellana_Jefferson_03689	3165	3165	T	C	intergenic	NONE(dist=NONE),g18335(dist=8365)	.	.
C.avellana_Jefferson_03697	4694	C	C.avellana_Jefferson_03697	4694	4694	T	C	intergenic	g18360(dist=1123),g18361(dist=4772)	.	.
C.avellana_Jefferson_03697	14678	T	C.avellana_Jefferson_03697	14678	14678	C	T	exonic	g18362	synonymous SNV	g18362:g18362.t1:exon4:c.1989G>A:p.P663P,
C.avellana_Jefferson_03699	13318	C	C.avellana_Jefferson_03699	13318	13318	T	C	intronic	g18368	.	.
C.avellana_Jefferson_03706	14016	A	C.avellana_Jefferson_03706	14016	14016	G	A	intergenic	g18386(dist=2495),g18387(dist=3497)	.	.
C.avellana_Jefferson_03707	2381	T	C.avellana_Jefferson_03707	2381	2381	C	T	intronic	g18389	.	.
C.avellana_Jefferson_03707	4709	G	C.avellana_Jefferson_03707	4709	4709	C	G	intronic	g18389	.	.
C.avellana_Jefferson_03710	14267	G	C.avellana_Jefferson_03710	14267	14267	T	G	intergenic	g18400(dist=3586),NONE(dist=NONE)	.	.
C.avellana_Jefferson_03716	18957	C	C.avellana_Jefferson_03716	18957	18957	T	C	intergenic	g18419(dist=8316),NONE(dist=NONE)	.	.
C.avellana_Jefferson_03720	4942	T	C.avellana_Jefferson_03720	4942	4942	C	T	UTR3	g18431	.	.
C.avellana_Jefferson_03720	6075	C	C.avellana_Jefferson_03720	6075	6075	T	C	intronic	g18431	.	.
C.avellana_Jefferson_03720	16785	T	C.avellana_Jefferson_03720	16785	16785	A	T	intronic	g18432	.	.
C.avellana_Jefferson_03728	7003	C	C.avellana_Jefferson_03728	7003	7003	T	C	intergenic	g18455(dist=5822),g18456(dist=9570)	.	.
C.avellana_Jefferson_03728	7007	T	C.avellana_Jefferson_03728	7007	7007	C	T	intergenic	g18455(dist=5826),g18456(dist=9566)	.	.
C.avellana_Jefferson_03729	2816	C	C.avellana_Jefferson_03729	2816	2816	T	C	intronic	g18457	.	.
C.avellana_Jefferson_03731	10031	T	C.avellana_Jefferson_03731	10031	10031	C	T	downstream	g18461	.	.
C.avellana_Jefferson_03732	13083	G	C.avellana_Jefferson_03732	13083	13083	T	G	intergenic	g18463(dist=8793),g18464(dist=2713)	.	.
C.avellana_Jefferson_03733	5398	T	C.avellana_Jefferson_03733	5398	5398	C	T	intronic	g18466	.	.
C.avellana_Jefferson_03739	15012	A	C.avellana_Jefferson_03739	15012	15012	T	A	upstream;downstream	g18477;g18478	.	.
C.avellana_Jefferson_03741	7546	A	C.avellana_Jefferson_03741	7546	7546	G	A	intergenic	NONE(dist=NONE),g18480(dist=7306)	.	.
C.avellana_Jefferson_03743	11840	C	C.avellana_Jefferson_03743	11840	11840	G	C	exonic	g18483	nonsynonymous SNV	g18483:g18483.t1:exon12:c.2785C>G:p.P929A,
C.avellana_Jefferson_03749	1990	G	C.avellana_Jefferson_03749	1990	1990	A	G	intergenic	NONE(dist=NONE),g18496(dist=1066)	.	.
C.avellana_Jefferson_03750	14883	T	C.avellana_Jefferson_03750	14883	14883	C	T	intergenic	g18499(dist=3182),NONE(dist=NONE)	.	.
C.avellana_Jefferson_03752	16155	G	C.avellana_Jefferson_03752	16155	16155	T	G	intergenic	NONE(dist=NONE),g18502(dist=5797)	.	.
C.avellana_Jefferson_03756	18723	A	C.avellana_Jefferson_03756	18723	18723	G	A	intergenic	g18511(dist=14052),NONE(dist=NONE)	.	.
C.avellana_Jefferson_03760	8061	G	C.avellana_Jefferson_03760	8061	8061	A	G	UTR3	g18520	.	.
C.avellana_Jefferson_03760	20539	C	C.avellana_Jefferson_03760	20539	20539	T	C	upstream	g18522	.	.
C.avellana_Jefferson_03766	9342	C	C.avellana_Jefferson_03766	9342	9342	T	C	intergenic	g18535(dist=5791),g18536(dist=2644)	.	.
C.avellana_Jefferson_03766	22522	G	C.avellana_Jefferson_03766	22522	22522	A	G	intronic	g18538	.	.
C.avellana_Jefferson_03766	22533	A	C.avellana_Jefferson_03766	22533	22533	G	A	intronic	g18538	.	.
C.avellana_Jefferson_03778	9680	C	C.avellana_Jefferson_03778	9680	9680	T	C	exonic	g18570	nonsynonymous SNV	g18570:g18570.t1:exon2:c.530T>C:p.L177S,
C.avellana_Jefferson_03778	11762	A	C.avellana_Jefferson_03778	11762	11762	G	A	exonic	g18570	nonsynonymous SNV	g18570:g18570.t1:exon4:c.976G>A:p.E326K,
C.avellana_Jefferson_03779	3571	C	C.avellana_Jefferson_03779	3571	3571	T	C	intergenic	NONE(dist=NONE),g18573(dist=10315)	.	.
C.avellana_Jefferson_03787	2472	A	C.avellana_Jefferson_03787	2472	2472	G	A	UTR3	g18599	.	.
C.avellana_Jefferson_03788	23389	A	C.avellana_Jefferson_03788	23389	23389	G	A	intergenic	g18604(dist=4565),NONE(dist=NONE)	.	.
C.avellana_Jefferson_03788	23410	A	C.avellana_Jefferson_03788	23410	23410	C	A	intergenic	g18604(dist=4586),NONE(dist=NONE)	.	.
C.avellana_Jefferson_03788	23437	A	C.avellana_Jefferson_03788	23437	23437	T	A	intergenic	g18604(dist=4613),NONE(dist=NONE)	.	.
C.avellana_Jefferson_03798	8129	C	C.avellana_Jefferson_03798	8129	8129	T	C	exonic	g18623	nonsynonymous SNV	g18623:g18623.t1:exon1:c.233A>G:p.N78S,
C.avellana_Jefferson_03800	6587	T	C.avellana_Jefferson_03800	6587	6587	G	T	intergenic	NONE(dist=NONE),g18628(dist=2289)	.	.
C.avellana_Jefferson_03802	5333	T	C.avellana_Jefferson_03802	5333	5333	C	T	intronic	g18630	.	.
C.avellana_Jefferson_03803	7609	T	C.avellana_Jefferson_03803	7609	7609	C	T	downstream	g18636	.	.
C.avellana_Jefferson_03808	12134	G	C.avellana_Jefferson_03808	12134	12134	A	G	intronic	g18652	.	.
C.avellana_Jefferson_03814	3706	C	C.avellana_Jefferson_03814	3706	3706	T	C	UTR5	g18667	.	.
C.avellana_Jefferson_03814	22537	C	C.avellana_Jefferson_03814	22537	22537	G	C	exonic	g18670	synonymous SNV	g18670:g18670.t1:exon1:c.135G>C:p.G45G,
C.avellana_Jefferson_03814	22589	C	C.avellana_Jefferson_03814	22589	22589	G	C	exonic	g18670	nonsynonymous SNV	g18670:g18670.t1:exon1:c.187G>C:p.V63L,
C.avellana_Jefferson_03818	18532	G	C.avellana_Jefferson_03818	18532	18532	A	G	downstream	g18681	.	.
C.avellana_Jefferson_03843	19106	A	C.avellana_Jefferson_03843	19106	19106	C	A	intronic	g18738	.	.
C.avellana_Jefferson_03845	17446	T	C.avellana_Jefferson_03845	17446	17446	C	T	intergenic	g18743(dist=1295),g18744(dist=3601)	.	.
C.avellana_Jefferson_03851	61	A	C.avellana_Jefferson_03851	61	61	G	A	intergenic	NONE(dist=NONE),g18760(dist=11685)	.	.
C.avellana_Jefferson_03851	225	T	C.avellana_Jefferson_03851	225	225	C	T	intergenic	NONE(dist=NONE),g18760(dist=11521)	.	.
C.avellana_Jefferson_03853	14187	G	C.avellana_Jefferson_03853	14187	14187	A	G	intronic	g18765	.	.
C.avellana_Jefferson_03854	9288	A	C.avellana_Jefferson_03854	9288	9288	C	A	intronic	g18768	.	.
C.avellana_Jefferson_03854	13837	G	C.avellana_Jefferson_03854	13837	13837	A	G	intergenic	g18768(dist=3746),g18769(dist=3176)	.	.
C.avellana_Jefferson_03854	18370	A	C.avellana_Jefferson_03854	18370	18370	G	A	exonic	g18769	nonsynonymous SNV	g18769:g18769.t1:exon1:c.1121C>T:p.P374L,
C.avellana_Jefferson_03860	10975	G	C.avellana_Jefferson_03860	10975	10975	A	G	intergenic	g18784(dist=1294),g18785(dist=7228)	.	.
C.avellana_Jefferson_03871	8127	C	C.avellana_Jefferson_03871	8127	8127	T	C	exonic	g18813	unknown	UNKNOWN
C.avellana_Jefferson_03885	11579	C	C.avellana_Jefferson_03885	11579	11579	T	C	intergenic	NONE(dist=NONE),g18845(dist=4913)	.	.
C.avellana_Jefferson_03899	15105	A	C.avellana_Jefferson_03899	15105	15105	G	A	downstream	g18879	.	.
C.avellana_Jefferson_03903	21807	T	C.avellana_Jefferson_03903	21807	21807	C	T	intergenic	g18886(dist=12086),NONE(dist=NONE)	.	.
C.avellana_Jefferson_03904	6056	A	C.avellana_Jefferson_03904	6056	6056	G	A	downstream	g18888	.	.
C.avellana_Jefferson_03910	7581	T	C.avellana_Jefferson_03910	7581	7581	C	T	intronic	g18904	.	.
C.avellana_Jefferson_03911	13764	T	C.avellana_Jefferson_03911	13764	13764	C	T	downstream	g18909	.	.
C.avellana_Jefferson_03912	735	A	C.avellana_Jefferson_03912	735	735	C	A	intergenic	NONE(dist=NONE),g18910(dist=1625)	.	.
C.avellana_Jefferson_03914	20212	C	C.avellana_Jefferson_03914	20212	20212	A	C	intergenic	g18916(dist=1051),NONE(dist=NONE)	.	.
C.avellana_Jefferson_03915	14741	T	C.avellana_Jefferson_03915	14741	14741	C	T	exonic	g18918	synonymous SNV	g18918:g18918.t1:exon6:c.1611C>T:p.V537V,
C.avellana_Jefferson_03915	14759	C	C.avellana_Jefferson_03915	14759	14759	G	C	exonic	g18918	synonymous SNV	g18918:g18918.t1:exon6:c.1629G>C:p.T543T,
C.avellana_Jefferson_03915	21563	C	C.avellana_Jefferson_03915	21563	21563	T	C	intronic	g18919	.	.
C.avellana_Jefferson_03927	901	A	C.avellana_Jefferson_03927	901	901	G	A	intergenic	NONE(dist=NONE),g18948(dist=1785)	.	.
C.avellana_Jefferson_03927	4916	T	C.avellana_Jefferson_03927	4916	4916	C	T	intronic	g18948	.	.
C.avellana_Jefferson_03937	1609	A	C.avellana_Jefferson_03937	1609	1609	G	A	downstream	g18972	.	.
C.avellana_Jefferson_03937	1637	T	C.avellana_Jefferson_03937	1637	1637	A	T	downstream	g18972	.	.
C.avellana_Jefferson_03937	1639	G	C.avellana_Jefferson_03937	1639	1639	A	G	downstream	g18972	.	.
C.avellana_Jefferson_03938	8004	A	C.avellana_Jefferson_03938	8004	8004	G	A	exonic	g18975	nonsynonymous SNV	g18975:g18975.t1:exon1:c.256G>A:p.E86K,
C.avellana_Jefferson_03939	16225	C	C.avellana_Jefferson_03939	16225	16225	G	C	upstream	g18979	.	.
C.avellana_Jefferson_03939	17167	G	C.avellana_Jefferson_03939	17167	17167	A	G	UTR5	g18979	.	.
C.avellana_Jefferson_03939	17171	T	C.avellana_Jefferson_03939	17171	17171	G	T	UTR5	g18979	.	.
C.avellana_Jefferson_03944	12552	G	C.avellana_Jefferson_03944	12552	12552	A	G	intergenic	g18988(dist=1351),g18989(dist=6160)	.	.
C.avellana_Jefferson_03944	21992	C	C.avellana_Jefferson_03944	21992	21992	T	C	upstream	g18989	.	.
C.avellana_Jefferson_03948	861	T	C.avellana_Jefferson_03948	861	861	G	T	intergenic	NONE(dist=NONE),g19000(dist=1535)	.	.
C.avellana_Jefferson_03960	12658	T	C.avellana_Jefferson_03960	12658	12658	A	T	intergenic	NONE(dist=NONE),g19038(dist=7869)	.	.
C.avellana_Jefferson_03960	12724	G	C.avellana_Jefferson_03960	12724	12724	T	G	intergenic	NONE(dist=NONE),g19038(dist=7803)	.	.
C.avellana_Jefferson_03960	12788	C	C.avellana_Jefferson_03960	12788	12788	T	C	intergenic	NONE(dist=NONE),g19038(dist=7739)	.	.
C.avellana_Jefferson_03971	21136	A	C.avellana_Jefferson_03971	21136	21136	G	A	intergenic	g19066(dist=8953),NONE(dist=NONE)	.	.
C.avellana_Jefferson_03976	13766	A	C.avellana_Jefferson_03976	13766	13766	T	A	exonic	g19082	synonymous SNV	g19082:g19082.t1:exon8:c.1578A>T:p.P526P,
C.avellana_Jefferson_03977	6625	A	C.avellana_Jefferson_03977	6625	6625	G	A	intronic	g19083	.	.
C.avellana_Jefferson_03986	16675	A	C.avellana_Jefferson_03986	16675	16675	G	A	downstream	g19108	.	.
C.avellana_Jefferson_04001	18172	T	C.avellana_Jefferson_04001	18172	18172	A	T	intergenic	g19142(dist=9631),g19143(dist=1929)	.	.
C.avellana_Jefferson_04004	3096	G	C.avellana_Jefferson_04004	3096	3096	A	G	intergenic	NONE(dist=NONE),g19149(dist=3810)	.	.
C.avellana_Jefferson_04006	16088	G	C.avellana_Jefferson_04006	16088	16088	A	G	downstream	g19157	.	.
C.avellana_Jefferson_04009	10059	A	C.avellana_Jefferson_04009	10059	10059	G	A	exonic	g19163	synonymous SNV	g19163:g19163.t1:exon3:c.4098G>A:p.L1366L,
C.avellana_Jefferson_04015	14157	T	C.avellana_Jefferson_04015	14157	14157	C	T	intergenic	g19176(dist=3392),NONE(dist=NONE)	.	.
C.avellana_Jefferson_04030	18079	G	C.avellana_Jefferson_04030	18079	18079	A	G	intergenic	g19215(dist=8007),NONE(dist=NONE)	.	.
C.avellana_Jefferson_04044	16732	T	C.avellana_Jefferson_04044	16732	16732	C	T	intergenic	g19251(dist=1711),NONE(dist=NONE)	.	.
C.avellana_Jefferson_04047	6830	A	C.avellana_Jefferson_04047	6830	6830	G	A	upstream	g19256	.	.
C.avellana_Jefferson_04056	15886	C	C.avellana_Jefferson_04056	15886	15886	T	C	exonic	g19276	synonymous SNV	g19276:g19276.t1:exon9:c.561T>C:p.Y187Y,
C.avellana_Jefferson_04064	6841	T	C.avellana_Jefferson_04064	6841	6841	C	T	exonic	g19294	nonsynonymous SNV	g19294:g19294.t1:exon1:c.604C>T:p.P202S,
C.avellana_Jefferson_04064	6884	T	C.avellana_Jefferson_04064	6884	6884	A	T	exonic	g19294	nonsynonymous SNV	g19294:g19294.t1:exon1:c.647A>T:p.Q216L,
C.avellana_Jefferson_04065	5227	C	C.avellana_Jefferson_04065	5227	5227	T	C	intergenic	NONE(dist=NONE),g19296(dist=1199)	.	.
C.avellana_Jefferson_04065	5229	G	C.avellana_Jefferson_04065	5229	5229	A	G	intergenic	NONE(dist=NONE),g19296(dist=1197)	.	.
C.avellana_Jefferson_04088	12123	G	C.avellana_Jefferson_04088	12123	12123	A	G	intergenic	g19348(dist=3252),g19349(dist=3343)	.	.
C.avellana_Jefferson_04088	12129	C	C.avellana_Jefferson_04088	12129	12129	T	C	intergenic	g19348(dist=3258),g19349(dist=3337)	.	.
C.avellana_Jefferson_04092	433	A	C.avellana_Jefferson_04092	433	433	G	A	intergenic	NONE(dist=NONE),g19356(dist=2545)	.	.
C.avellana_Jefferson_04108	13489	T	C.avellana_Jefferson_04108	13489	13489	C	T	downstream	g19405	.	.
C.avellana_Jefferson_04110	12565	G	C.avellana_Jefferson_04110	12565	12565	A	G	upstream	g19414	.	.
C.avellana_Jefferson_04111	21646	C	C.avellana_Jefferson_04111	21646	21646	T	C	intergenic	g19416(dist=7217),NONE(dist=NONE)	.	.
C.avellana_Jefferson_04118	8903	C	C.avellana_Jefferson_04118	8903	8903	T	C	upstream	g19438	.	.
C.avellana_Jefferson_04124	1204	G	C.avellana_Jefferson_04124	1204	1204	T	G	intergenic	NONE(dist=NONE),NONE(dist=NONE)	.	.
C.avellana_Jefferson_04136	11031	T	C.avellana_Jefferson_04136	11031	11031	C	T	intergenic	g19478(dist=3835),g19479(dist=7214)	.	.
C.avellana_Jefferson_04145	8556	G	C.avellana_Jefferson_04145	8556	8556	C	G	intronic	g19496	.	.
C.avellana_Jefferson_04148	18684	G	C.avellana_Jefferson_04148	18684	18684	A	G	intergenic	g19501(dist=7072),NONE(dist=NONE)	.	.
C.avellana_Jefferson_04155	3179	C	C.avellana_Jefferson_04155	3179	3179	T	C	upstream	g19512	.	.
C.avellana_Jefferson_04162	19564	A	C.avellana_Jefferson_04162	19564	19564	G	A	upstream	g19526	.	.
C.avellana_Jefferson_04182	18058	C	C.avellana_Jefferson_04182	18058	18058	T	C	exonic	g19582	synonymous SNV	g19582:g19582.t1:exon2:c.358T>C:p.L120L,
C.avellana_Jefferson_04185	17631	C	C.avellana_Jefferson_04185	17631	17631	T	C	intronic	g19586	.	.
C.avellana_Jefferson_04185	20595	C	C.avellana_Jefferson_04185	20595	20595	T	C	exonic	g19586	nonsynonymous SNV	g19586:g19586.t1:exon1:c.1096A>G:p.S366G,
C.avellana_Jefferson_04185	20812	C	C.avellana_Jefferson_04185	20812	20812	T	C	exonic	g19586	synonymous SNV	g19586:g19586.t1:exon1:c.879A>G:p.K293K,
C.avellana_Jefferson_04185	20865	T	C.avellana_Jefferson_04185	20865	20865	C	T	exonic	g19586	nonsynonymous SNV	g19586:g19586.t1:exon1:c.826G>A:p.A276T,
C.avellana_Jefferson_04185	20866	T	C.avellana_Jefferson_04185	20866	20866	C	T	exonic	g19586	synonymous SNV	g19586:g19586.t1:exon1:c.825G>A:p.P275P,
C.avellana_Jefferson_04187	5192	T	C.avellana_Jefferson_04187	5192	5192	A	T	intergenic	NONE(dist=NONE),g19589(dist=10504)	.	.
C.avellana_Jefferson_04190	16040	A	C.avellana_Jefferson_04190	16040	16040	C	A	intergenic	NONE(dist=NONE),NONE(dist=NONE)	.	.
C.avellana_Jefferson_04209	6192	T	C.avellana_Jefferson_04209	6192	6192	G	T	downstream	g19645,g19646	.	.
C.avellana_Jefferson_04217	17942	C	C.avellana_Jefferson_04217	17942	17942	T	C	intronic	g19663	.	.
C.avellana_Jefferson_04218	6403	A	C.avellana_Jefferson_04218	6403	6403	G	A	intergenic	NONE(dist=NONE),g19664(dist=6783)	.	.
C.avellana_Jefferson_04235	7323	G	C.avellana_Jefferson_04235	7323	7323	A	G	intronic	g19708	.	.
C.avellana_Jefferson_04251	7784	G	C.avellana_Jefferson_04251	7784	7784	C	G	intronic	g19746	.	.
C.avellana_Jefferson_04255	14005	A	C.avellana_Jefferson_04255	14005	14005	G	A	intergenic	g19756(dist=2304),NONE(dist=NONE)	.	.
C.avellana_Jefferson_04256	6047	T	C.avellana_Jefferson_04256	6047	6047	G	A	intergenic	g19757(dist=4906),g19758(dist=7776)	.	.
C.avellana_Jefferson_04256	6047	T	C.avellana_Jefferson_04256	6047	6047	G	T	intergenic	g19757(dist=4906),g19758(dist=7776)	.	.
C.avellana_Jefferson_04263	13502	A	C.avellana_Jefferson_04263	13502	13502	G	A	exonic	g19778	nonsynonymous SNV	g19778:g19778.t1:exon6:c.655C>T:p.R219W,
C.avellana_Jefferson_04275	16372	A	C.avellana_Jefferson_04275	16372	16372	G	A	intronic	g19805	.	.
C.avellana_Jefferson_04289	3481	T	C.avellana_Jefferson_04289	3481	3481	A	T	UTR5	g19847	.	.
C.avellana_Jefferson_04301	19345	C	C.avellana_Jefferson_04301	19345	19345	T	C	intergenic	g19880(dist=4861),NONE(dist=NONE)	.	.
C.avellana_Jefferson_04324	960	C	C.avellana_Jefferson_04324	960	960	T	C	exonic	g19934	nonsynonymous SNV	g19934:g19934.t1:exon2:c.611T>C:p.I204T,
C.avellana_Jefferson_04331	932	C	C.avellana_Jefferson_04331	932	932	A	C	UTR3	g19950	.	.
C.avellana_Jefferson_04332	20184	T	C.avellana_Jefferson_04332	20184	20184	C	T	intergenic	g19954(dist=17153),NONE(dist=NONE)	.	.
C.avellana_Jefferson_04334	2988	C	C.avellana_Jefferson_04334	2988	2988	T	C	intronic	g19956	.	.
C.avellana_Jefferson_04336	19258	C	C.avellana_Jefferson_04336	19258	19258	A	C	intergenic	g19959(dist=6018),NONE(dist=NONE)	.	.
C.avellana_Jefferson_04342	11546	G	C.avellana_Jefferson_04342	11546	11546	T	G	intergenic	g19969(dist=5445),g19970(dist=6720)	.	.
C.avellana_Jefferson_04349	11566	C	C.avellana_Jefferson_04349	11566	11566	G	C	downstream	g19985	.	.
C.avellana_Jefferson_04368	3802	T	C.avellana_Jefferson_04368	3802	3802	C	T	upstream	g20027	.	.
C.avellana_Jefferson_04369	10890	C	C.avellana_Jefferson_04369	10890	10890	G	C	exonic	g20029	synonymous SNV	g20029:g20029.t1:exon1:c.381G>C:p.S127S,
C.avellana_Jefferson_04373	16534	T	C.avellana_Jefferson_04373	16534	16534	C	T	exonic	g20039	nonsynonymous SNV	g20039:g20039.t1:exon7:c.1027G>A:p.E343K,
C.avellana_Jefferson_04373	18847	C	C.avellana_Jefferson_04373	18847	18847	T	C	intronic	g20039	.	.
C.avellana_Jefferson_04380	12284	C	C.avellana_Jefferson_04380	12284	12284	T	C	intergenic	g20052(dist=2756),g20053(dist=2152)	.	.
C.avellana_Jefferson_04417	10234	A	C.avellana_Jefferson_04417	10234	10234	G	A	exonic	g20138	synonymous SNV	g20138:g20138.t1:exon6:c.972C>T:p.G324G,
C.avellana_Jefferson_04455	10581	C	C.avellana_Jefferson_04455	10581	10581	A	C	intergenic	NONE(dist=NONE),g20222(dist=3415)	.	.
C.avellana_Jefferson_04462	15636	A	C.avellana_Jefferson_04462	15636	15636	T	A	intergenic	g20236(dist=3145),NONE(dist=NONE)	.	.
C.avellana_Jefferson_04469	18613	T	C.avellana_Jefferson_04469	18613	18613	A	T	intronic	g20250	.	.
C.avellana_Jefferson_04469	19490	A	C.avellana_Jefferson_04469	19490	19490	G	A	upstream	g20250	.	.
C.avellana_Jefferson_04480	6396	T	C.avellana_Jefferson_04480	6396	6396	C	T	intergenic	NONE(dist=NONE),g20276(dist=4260)	.	.
C.avellana_Jefferson_04485	4666	G	C.avellana_Jefferson_04485	4666	4666	A	G	intronic	g20284	.	.
C.avellana_Jefferson_04485	7379	C	C.avellana_Jefferson_04485	7379	7379	T	C	intronic	g20284	.	.
C.avellana_Jefferson_04485	7383	C	C.avellana_Jefferson_04485	7383	7383	T	C	intronic	g20284	.	.
C.avellana_Jefferson_04487	14705	A	C.avellana_Jefferson_04487	14705	14705	G	A	intergenic	NONE(dist=NONE),NONE(dist=NONE)	.	.
C.avellana_Jefferson_04489	12714	C	C.avellana_Jefferson_04489	12714	12714	A	C	exonic	g20293	synonymous SNV	g20293:g20293.t1:exon1:c.798A>C:p.L266L,
C.avellana_Jefferson_04494	3954	A	C.avellana_Jefferson_04494	3954	3954	T	A	exonic	g20302	nonsynonymous SNV	g20302:g20302.t1:exon2:c.759A>T:p.Q253H,
C.avellana_Jefferson_04507	8318	A	C.avellana_Jefferson_04507	8318	8318	C	A	intergenic	NONE(dist=NONE),NONE(dist=NONE)	.	.
C.avellana_Jefferson_04513	15590	C	C.avellana_Jefferson_04513	15590	15590	T	C	intergenic	g20353(dist=3904),NONE(dist=NONE)	.	.
C.avellana_Jefferson_04514	17184	A	C.avellana_Jefferson_04514	17184	17184	C	A	intronic	g20355	.	.
C.avellana_Jefferson_04516	6973	C	C.avellana_Jefferson_04516	6973	6973	T	C	intronic	g20359	.	.
C.avellana_Jefferson_04527	9491	C	C.avellana_Jefferson_04527	9491	9491	T	C	intergenic	NONE(dist=NONE),NONE(dist=NONE)	.	.
C.avellana_Jefferson_04527	9507	C	C.avellana_Jefferson_04527	9507	9507	T	C	intergenic	NONE(dist=NONE),NONE(dist=NONE)	.	.
C.avellana_Jefferson_04530	14710	G	C.avellana_Jefferson_04530	14710	14710	C	G	intronic	g20387	.	.
C.avellana_Jefferson_04530	14738	A	C.avellana_Jefferson_04530	14738	14738	T	A	intronic	g20387	.	.
C.avellana_Jefferson_04535	9778	G	C.avellana_Jefferson_04535	9778	9778	A	G	intronic	g20396	.	.
C.avellana_Jefferson_04539	16130	T	C.avellana_Jefferson_04539	16130	16130	A	T	UTR3	g20409	.	.
C.avellana_Jefferson_04547	13223	A	C.avellana_Jefferson_04547	13223	13223	G	A	intergenic	g20428(dist=3905),g20429(dist=3413)	.	.
C.avellana_Jefferson_04552	4089	A	C.avellana_Jefferson_04552	4089	4089	C	A	intergenic	NONE(dist=NONE),NONE(dist=NONE)	.	.
C.avellana_Jefferson_04562	13760	T	C.avellana_Jefferson_04562	13760	13760	G	T	intergenic	g20456(dist=1411),g20457(dist=3916)	.	.
C.avellana_Jefferson_04568	18270	A	C.avellana_Jefferson_04568	18270	18270	G	A	intronic	g20465	.	.
C.avellana_Jefferson_04570	13949	C	C.avellana_Jefferson_04570	13949	13949	T	C	exonic	g20468	nonsynonymous SNV	g20468:g20468.t1:exon2:c.409A>G:p.N137D,
C.avellana_Jefferson_04572	16473	C	C.avellana_Jefferson_04572	16473	16473	A	C	intronic	g20473	.	.
C.avellana_Jefferson_04572	17886	A	C.avellana_Jefferson_04572	17886	17886	G	A	intronic	g20473	.	.
C.avellana_Jefferson_04575	5217	G	C.avellana_Jefferson_04575	5217	5217	A	G	intronic	g20482	.	.
C.avellana_Jefferson_04582	10008	A	C.avellana_Jefferson_04582	10008	10008	T	A	intronic	g20501	.	.
C.avellana_Jefferson_04584	16938	G	C.avellana_Jefferson_04584	16938	16938	A	G	intronic	g20506	.	.
C.avellana_Jefferson_04589	16605	T	C.avellana_Jefferson_04589	16605	16605	A	T	exonic	g20518	synonymous SNV	g20518:g20518.t1:exon5:c.918T>A:p.G306G,
C.avellana_Jefferson_04589	17925	C	C.avellana_Jefferson_04589	17925	17925	T	C	intronic	g20518	.	.
C.avellana_Jefferson_04595	5002	G	C.avellana_Jefferson_04595	5002	5002	T	G	intronic	g20527	.	.
C.avellana_Jefferson_04599	8153	G	C.avellana_Jefferson_04599	8153	8153	A	G	intergenic	NONE(dist=NONE),NONE(dist=NONE)	.	.
C.avellana_Jefferson_04599	10572	C	C.avellana_Jefferson_04599	10572	10572	T	C	intergenic	NONE(dist=NONE),NONE(dist=NONE)	.	.
C.avellana_Jefferson_04599	10595	A	C.avellana_Jefferson_04599	10595	10595	C	A	intergenic	NONE(dist=NONE),NONE(dist=NONE)	.	.
C.avellana_Jefferson_04599	12825	G	C.avellana_Jefferson_04599	12825	12825	C	G	intergenic	NONE(dist=NONE),NONE(dist=NONE)	.	.
C.avellana_Jefferson_04599	14607	T	C.avellana_Jefferson_04599	14607	14607	C	T	intergenic	NONE(dist=NONE),NONE(dist=NONE)	.	.
C.avellana_Jefferson_04600	671	A	C.avellana_Jefferson_04600	671	671	G	A	intergenic	NONE(dist=NONE),g20535(dist=5571)	.	.
C.avellana_Jefferson_04600	1939	T	C.avellana_Jefferson_04600	1939	1939	G	T	intergenic	NONE(dist=NONE),g20535(dist=4303)	.	.
C.avellana_Jefferson_04605	1248	A	C.avellana_Jefferson_04605	1248	1248	G	A	intergenic	NONE(dist=NONE),g20547(dist=2798)	.	.
C.avellana_Jefferson_04605	1272	G	C.avellana_Jefferson_04605	1272	1272	C	G	intergenic	NONE(dist=NONE),g20547(dist=2774)	.	.
C.avellana_Jefferson_04609	1722	T	C.avellana_Jefferson_04609	1722	1722	A	T	upstream	g20556	.	.
C.avellana_Jefferson_04610	7686	T	C.avellana_Jefferson_04610	7686	7686	C	T	intronic	g20560	.	.
C.avellana_Jefferson_04636	18887	C	C.avellana_Jefferson_04636	18887	18887	A	C	intergenic	g20610(dist=4936),NONE(dist=NONE)	.	.
C.avellana_Jefferson_04684	7772	A	C.avellana_Jefferson_04684	7772	7772	T	A	intergenic	g20717(dist=1035),g20718(dist=3384)	.	.
C.avellana_Jefferson_04685	1889	C	C.avellana_Jefferson_04685	1889	1889	A	C	intronic	g20719	.	.
C.avellana_Jefferson_04685	4318	T	C.avellana_Jefferson_04685	4318	4318	A	T	intronic	g20719	.	.
C.avellana_Jefferson_04689	3025	T	C.avellana_Jefferson_04689	3025	3025	C	T	upstream	g20728	.	.
C.avellana_Jefferson_04694	4944	C	C.avellana_Jefferson_04694	4944	4944	T	C	downstream	g20745	.	.
C.avellana_Jefferson_04698	9309	G	C.avellana_Jefferson_04698	9309	9309	T	G	intergenic	g20754(dist=1578),g20755(dist=7668)	.	.
C.avellana_Jefferson_04701	15193	A	C.avellana_Jefferson_04701	15193	15193	G	A	exonic	g20762	nonsynonymous SNV	g20762:g20762.t1:exon3:c.539C>T:p.A180V,
C.avellana_Jefferson_04702	18337	C	C.avellana_Jefferson_04702	18337	18337	G	C	upstream	g20765	.	.
C.avellana_Jefferson_04714	10871	G	C.avellana_Jefferson_04714	10871	10871	A	G	exonic	g20789	unknown	UNKNOWN
C.avellana_Jefferson_04727	5140	A	C.avellana_Jefferson_04727	5140	5140	G	A	intergenic	NONE(dist=NONE),g20818(dist=3536)	.	.
C.avellana_Jefferson_04727	5223	C	C.avellana_Jefferson_04727	5223	5223	T	C	intergenic	NONE(dist=NONE),g20818(dist=3453)	.	.
C.avellana_Jefferson_04727	17090	G	C.avellana_Jefferson_04727	17090	17090	C	G	downstream	g20819	.	.
C.avellana_Jefferson_04732	1345	T	C.avellana_Jefferson_04732	1345	1345	C	T	intergenic	NONE(dist=NONE),g20829(dist=2887)	.	.
C.avellana_Jefferson_04732	10770	T	C.avellana_Jefferson_04732	10770	10770	C	T	intergenic	g20830(dist=3159),g20831(dist=1227)	.	.
C.avellana_Jefferson_04733	3563	C	C.avellana_Jefferson_04733	3563	3563	T	C	upstream	g20834	.	.
C.avellana_Jefferson_04733	4373	A	C.avellana_Jefferson_04733	4373	4373	G	A	intergenic	g20834(dist=1262),NONE(dist=NONE)	.	.
C.avellana_Jefferson_04733	15579	G	C.avellana_Jefferson_04733	15579	15579	A	G	intergenic	g20834(dist=12468),NONE(dist=NONE)	.	.
C.avellana_Jefferson_04739	12754	T	C.avellana_Jefferson_04739	12754	12754	C	T	exonic	g20847	nonsynonymous SNV	g20847:g20847.t1:exon2:c.110G>A:p.S37N,
C.avellana_Jefferson_04742	13950	C	C.avellana_Jefferson_04742	13950	13950	T	C	downstream	g20854	.	.
C.avellana_Jefferson_04749	7289	G	C.avellana_Jefferson_04749	7289	7289	A	G	intronic	g20867	.	.
C.avellana_Jefferson_04759	2416	G	C.avellana_Jefferson_04759	2416	2416	C	G	upstream	g20891	.	.
C.avellana_Jefferson_04761	16008	A	C.avellana_Jefferson_04761	16008	16008	C	A	upstream	g20896	.	.
C.avellana_Jefferson_04801	7769	G	C.avellana_Jefferson_04801	7769	7769	A	G	intergenic	g20990(dist=2458),NONE(dist=NONE)	.	.
C.avellana_Jefferson_04801	16188	T	C.avellana_Jefferson_04801	16188	16188	A	T	intergenic	g20990(dist=10877),NONE(dist=NONE)	.	.
C.avellana_Jefferson_04809	9876	T	C.avellana_Jefferson_04809	9876	9876	C	T	exonic	g21008	nonsynonymous SNV	g21008:g21008.t1:exon1:c.710C>T:p.T237I,
C.avellana_Jefferson_04822	8198	A	C.avellana_Jefferson_04822	8198	8198	G	A	downstream	g21029	.	.
C.avellana_Jefferson_04823	2212	A	C.avellana_Jefferson_04823	2212	2212	G	A	UTR3	g21032	.	.
C.avellana_Jefferson_04824	10391	T	C.avellana_Jefferson_04824	10391	10391	C	T	intronic	g21034	.	.
C.avellana_Jefferson_04828	4932	G	C.avellana_Jefferson_04828	4932	4932	A	G	intronic	g21042	.	.
C.avellana_Jefferson_04831	1766	C	C.avellana_Jefferson_04831	1766	1766	G	C	exonic	g21051	nonsynonymous SNV	g21051:g21051.t1:exon1:c.819C>G:p.D273E,
C.avellana_Jefferson_04845	6941	T	C.avellana_Jefferson_04845	6941	6941	G	T	intergenic	g21078(dist=2660),g21079(dist=6873)	.	.
C.avellana_Jefferson_04845	8857	C	C.avellana_Jefferson_04845	8857	8857	T	C	intergenic	g21078(dist=4576),g21079(dist=4957)	.	.
C.avellana_Jefferson_04845	8866	T	C.avellana_Jefferson_04845	8866	8866	C	T	intergenic	g21078(dist=4585),g21079(dist=4948)	.	.
C.avellana_Jefferson_04850	5260	T	C.avellana_Jefferson_04850	5260	5260	A	T	upstream	g21088	.	.
C.avellana_Jefferson_04858	11066	T	C.avellana_Jefferson_04858	11066	11066	A	T	intergenic	NONE(dist=NONE),g21107(dist=2650)	.	.
C.avellana_Jefferson_04861	3409	G	C.avellana_Jefferson_04861	3409	3409	A	G	intergenic	NONE(dist=NONE),g21114(dist=1717)	.	.
C.avellana_Jefferson_04867	11836	A	C.avellana_Jefferson_04867	11836	11836	G	A	upstream	g21126	.	.
C.avellana_Jefferson_04884	8023	A	C.avellana_Jefferson_04884	8023	8023	G	A	intergenic	NONE(dist=NONE),NONE(dist=NONE)	.	.
C.avellana_Jefferson_04885	18002	A	C.avellana_Jefferson_04885	18002	18002	G	A	downstream	g21155	.	.
C.avellana_Jefferson_04888	8877	C	C.avellana_Jefferson_04888	8877	8877	T	C	intergenic	NONE(dist=NONE),NONE(dist=NONE)	.	.
C.avellana_Jefferson_04891	8378	T	C.avellana_Jefferson_04891	8378	8378	C	T	upstream	g21166	.	.
C.avellana_Jefferson_04893	12192	A	C.avellana_Jefferson_04893	12192	12192	G	A	intergenic	g21170(dist=1501),g21171(dist=2579)	.	.
C.avellana_Jefferson_04899	6530	A	C.avellana_Jefferson_04899	6530	6530	T	A	UTR5	g21186	.	.
C.avellana_Jefferson_04901	3773	C	C.avellana_Jefferson_04901	3773	3773	A	C	UTR3	g21195	.	.
C.avellana_Jefferson_04901	3782	T	C.avellana_Jefferson_04901	3782	3782	C	T	upstream;downstream	g21196;g21195	.	.
C.avellana_Jefferson_04904	16866	G	C.avellana_Jefferson_04904	16866	16866	A	G	intronic	g21201	.	.
C.avellana_Jefferson_04918	3625	T	C.avellana_Jefferson_04918	3625	3625	A	T	downstream	g21227	.	.
C.avellana_Jefferson_04921	11602	T	C.avellana_Jefferson_04921	11602	11602	A	T	downstream	g21235	.	.
C.avellana_Jefferson_04923	9131	A	C.avellana_Jefferson_04923	9131	9131	G	A	intergenic	NONE(dist=NONE),g21238(dist=1366)	.	.
C.avellana_Jefferson_04925	16537	A	C.avellana_Jefferson_04925	16537	16537	T	A	intergenic	g21241(dist=9316),g21242(dist=1749)	.	.
C.avellana_Jefferson_04925	16555	T	C.avellana_Jefferson_04925	16555	16555	C	T	intergenic	g21241(dist=9334),g21242(dist=1731)	.	.
C.avellana_Jefferson_04927	11823	C	C.avellana_Jefferson_04927	11823	11823	T	C	intronic	g21246	.	.
C.avellana_Jefferson_04934	6988	A	C.avellana_Jefferson_04934	6988	6988	T	A	exonic	g21260	synonymous SNV	g21260:g21260.t1:exon2:c.717T>A:p.V239V,
C.avellana_Jefferson_04937	18621	G	C.avellana_Jefferson_04937	18621	18621	A	G	intergenic	g21268(dist=2635),NONE(dist=NONE)	.	.
C.avellana_Jefferson_04941	345	T	C.avellana_Jefferson_04941	345	345	G	T	UTR3	g21274	.	.
C.avellana_Jefferson_04943	8882	C	C.avellana_Jefferson_04943	8882	8882	A	C	upstream	g21278	.	.
C.avellana_Jefferson_04958	1372	G	C.avellana_Jefferson_04958	1372	1372	C	G	exonic	g21315	nonsynonymous SNV	g21315:g21315.t1:exon1:c.13C>G:p.L5V,
C.avellana_Jefferson_04958	5334	G	C.avellana_Jefferson_04958	5334	5334	A	G	intergenic	g21315(dist=3295),NONE(dist=NONE)	.	.
C.avellana_Jefferson_04958	8144	A	C.avellana_Jefferson_04958	8144	8144	T	A	intergenic	g21315(dist=6105),NONE(dist=NONE)	.	.
C.avellana_Jefferson_04960	10528	T	C.avellana_Jefferson_04960	10528	10528	C	T	intronic	g21319	.	.
C.avellana_Jefferson_04967	7231	T	C.avellana_Jefferson_04967	7231	7231	A	T	intronic	g21330	.	.
C.avellana_Jefferson_04967	7234	T	C.avellana_Jefferson_04967	7234	7234	G	T	intronic	g21330	.	.
C.avellana_Jefferson_04972	566	C	C.avellana_Jefferson_04972	566	566	G	C	intergenic	NONE(dist=NONE),NONE(dist=NONE)	.	.
C.avellana_Jefferson_04973	1566	T	C.avellana_Jefferson_04973	1566	1566	C	T	intergenic	NONE(dist=NONE),g21341(dist=1727)	.	.
C.avellana_Jefferson_04975	14098	A	C.avellana_Jefferson_04975	14098	14098	T	A	intergenic	g21346(dist=5016),NONE(dist=NONE)	.	.
C.avellana_Jefferson_04975	14115	T	C.avellana_Jefferson_04975	14115	14115	A	T	intergenic	g21346(dist=5033),NONE(dist=NONE)	.	.
C.avellana_Jefferson_04978	10895	T	C.avellana_Jefferson_04978	10895	10895	G	T	downstream	g21353	.	.
C.avellana_Jefferson_04985	14478	A	C.avellana_Jefferson_04985	14478	14478	C	A	exonic	g21362	nonsynonymous SNV	g21362:g21362.t1:exon1:c.106G>T:p.A36S,
C.avellana_Jefferson_04986	697	G	C.avellana_Jefferson_04986	697	697	C	G	downstream	g21364	.	.
C.avellana_Jefferson_04986	715	C	C.avellana_Jefferson_04986	715	715	T	C	downstream	g21364	.	.
C.avellana_Jefferson_04997	8254	G	C.avellana_Jefferson_04997	8254	8254	A	G	intergenic	g21385(dist=1613),g21386(dist=4752)	.	.
C.avellana_Jefferson_04997	10019	G	C.avellana_Jefferson_04997	10019	10019	T	G	intergenic	g21385(dist=3378),g21386(dist=2987)	.	.
C.avellana_Jefferson_04997	10064	A	C.avellana_Jefferson_04997	10064	10064	G	A	intergenic	g21385(dist=3423),g21386(dist=2942)	.	.
C.avellana_Jefferson_04997	10072	G	C.avellana_Jefferson_04997	10072	10072	A	G	intergenic	g21385(dist=3431),g21386(dist=2934)	.	.
C.avellana_Jefferson_04997	10082	A	C.avellana_Jefferson_04997	10082	10082	T	A	intergenic	g21385(dist=3441),g21386(dist=2924)	.	.
C.avellana_Jefferson_04997	15701	A	C.avellana_Jefferson_04997	15701	15701	G	A	downstream	g21387	.	.
C.avellana_Jefferson_04997	15759	G	C.avellana_Jefferson_04997	15759	15759	T	G	downstream	g21387	.	.
C.avellana_Jefferson_05009	7847	G	C.avellana_Jefferson_05009	7847	7847	C	G	downstream	g21413,g21414	.	.
C.avellana_Jefferson_05012	1152	A	C.avellana_Jefferson_05012	1152	1152	G	A	intergenic	NONE(dist=NONE),g21420(dist=2694)	.	.
C.avellana_Jefferson_05012	1153	C	C.avellana_Jefferson_05012	1153	1153	T	C	intergenic	NONE(dist=NONE),g21420(dist=2693)	.	.
C.avellana_Jefferson_05012	1166	C	C.avellana_Jefferson_05012	1166	1166	T	C	intergenic	NONE(dist=NONE),g21420(dist=2680)	.	.
C.avellana_Jefferson_05015	14188	C	C.avellana_Jefferson_05015	14188	14188	A	C	intergenic	g21426(dist=6957),NONE(dist=NONE)	.	.
C.avellana_Jefferson_05015	18007	T	C.avellana_Jefferson_05015	18007	18007	C	T	intergenic	g21426(dist=10776),NONE(dist=NONE)	.	.
C.avellana_Jefferson_05024	10274	C	C.avellana_Jefferson_05024	10274	10274	G	C	exonic	g21444	nonsynonymous SNV	g21444:g21444.t1:exon1:c.99C>G:p.D33E,
C.avellana_Jefferson_05043	6668	G	C.avellana_Jefferson_05043	6668	6668	A	G	exonic	g21481	synonymous SNV	g21481:g21481.t1:exon1:c.156T>C:p.H52H,
C.avellana_Jefferson_05043	7002	C	C.avellana_Jefferson_05043	7002	7002	A	C	upstream	g21481	.	.
C.avellana_Jefferson_05043	7525	A	C.avellana_Jefferson_05043	7525	7525	T	A	upstream	g21481	.	.
C.avellana_Jefferson_05043	8506	A	C.avellana_Jefferson_05043	8506	8506	T	A	intergenic	g21481(dist=1635),g21482(dist=2770)	.	.
C.avellana_Jefferson_05069	10366	C	C.avellana_Jefferson_05069	10366	10366	G	C	upstream	g21539,g21540	.	.
C.avellana_Jefferson_05075	6277	C	C.avellana_Jefferson_05075	6277	6277	T	C	intronic	g21553	.	.
C.avellana_Jefferson_05075	6298	G	C.avellana_Jefferson_05075	6298	6298	A	G	intronic	g21553	.	.
C.avellana_Jefferson_05080	7636	G	C.avellana_Jefferson_05080	7636	7636	A	G	exonic	g21565	synonymous SNV	g21565:g21565.t1:exon5:c.816T>C:p.N272N,
C.avellana_Jefferson_05082	470	G	C.avellana_Jefferson_05082	470	470	C	G	downstream	g21570	.	.
C.avellana_Jefferson_05084	5949	A	C.avellana_Jefferson_05084	5949	5949	T	A	upstream	g21575	.	.
C.avellana_Jefferson_05084	10937	T	C.avellana_Jefferson_05084	10937	10937	C	T	exonic	g21576	nonsynonymous SNV	g21576:g21576.t1:exon3:c.377G>A:p.R126H,
C.avellana_Jefferson_05084	11874	G	C.avellana_Jefferson_05084	11874	11874	A	G	intronic	g21576	.	.
C.avellana_Jefferson_05088	8639	G	C.avellana_Jefferson_05088	8639	8639	C	G	exonic	g21585	unknown	UNKNOWN
C.avellana_Jefferson_05088	10951	C	C.avellana_Jefferson_05088	10951	10951	G	C	exonic	g21585	unknown	UNKNOWN
C.avellana_Jefferson_05088	13062	T	C.avellana_Jefferson_05088	13062	13062	C	T	intronic	g21586	.	.
C.avellana_Jefferson_05088	13080	T	C.avellana_Jefferson_05088	13080	13080	A	T	intronic	g21586	.	.
C.avellana_Jefferson_05088	13083	T	C.avellana_Jefferson_05088	13083	13083	C	T	intronic	g21586	.	.
C.avellana_Jefferson_05102	17458	A	C.avellana_Jefferson_05102	17458	17458	G	A	intergenic	g21612(dist=10520),NONE(dist=NONE)	.	.
C.avellana_Jefferson_05119	4011	A	C.avellana_Jefferson_05119	4011	4011	T	A	intergenic	NONE(dist=NONE),g21641(dist=5666)	.	.
C.avellana_Jefferson_05119	6200	T	C.avellana_Jefferson_05119	6200	6200	A	T	intergenic	NONE(dist=NONE),g21641(dist=3477)	.	.
C.avellana_Jefferson_05125	5291	C	C.avellana_Jefferson_05125	5291	5291	G	C	upstream	g21651	.	.
C.avellana_Jefferson_05138	894	A	C.avellana_Jefferson_05138	894	894	T	A	UTR5	g21674	.	.
C.avellana_Jefferson_05142	9720	G	C.avellana_Jefferson_05142	9720	9720	A	G	upstream	g21684	.	.
C.avellana_Jefferson_05142	9724	A	C.avellana_Jefferson_05142	9724	9724	G	A	upstream	g21684	.	.
C.avellana_Jefferson_05142	12122	A	C.avellana_Jefferson_05142	12122	12122	G	A	intronic	g21684	.	.
C.avellana_Jefferson_05152	1212	T	C.avellana_Jefferson_05152	1212	1212	A	T	intronic	g21709	.	.
C.avellana_Jefferson_05153	4141	C	C.avellana_Jefferson_05153	4141	4141	G	C	intronic	g21712	.	.
C.avellana_Jefferson_05153	4583	T	C.avellana_Jefferson_05153	4583	4583	A	T	exonic	g21712	stoploss SNV	g21712:g21712.t1:exon11:c.1094A>T:p.X365L,
C.avellana_Jefferson_05154	16329	A	C.avellana_Jefferson_05154	16329	16329	G	A	downstream	g21715	.	.
C.avellana_Jefferson_05154	16332	C	C.avellana_Jefferson_05154	16332	16332	T	C	downstream	g21715	.	.
C.avellana_Jefferson_05155	1867	C	C.avellana_Jefferson_05155	1867	1867	T	C	upstream	g21716	.	.
C.avellana_Jefferson_05155	1881	C	C.avellana_Jefferson_05155	1881	1881	T	C	upstream	g21716	.	.
C.avellana_Jefferson_05157	14317	T	C.avellana_Jefferson_05157	14317	14317	C	T	intergenic	g21719(dist=1746),NONE(dist=NONE)	.	.
C.avellana_Jefferson_05158	12827	C	C.avellana_Jefferson_05158	12827	12827	T	C	intergenic	NONE(dist=NONE),g21720(dist=1063)	.	.
C.avellana_Jefferson_05159	6093	C	C.avellana_Jefferson_05159	6093	6093	A	C	downstream	g21722	.	.
C.avellana_Jefferson_05164	13812	G	C.avellana_Jefferson_05164	13812	13812	T	G	intergenic	NONE(dist=NONE),NONE(dist=NONE)	.	.
C.avellana_Jefferson_05164	14052	C	C.avellana_Jefferson_05164	14052	14052	T	C	intergenic	NONE(dist=NONE),NONE(dist=NONE)	.	.
C.avellana_Jefferson_05173	14112	C	C.avellana_Jefferson_05173	14112	14112	T	C	intronic	g21750	.	.
C.avellana_Jefferson_05174	8376	A	C.avellana_Jefferson_05174	8376	8376	G	A	intergenic	g21751(dist=1865),NONE(dist=NONE)	.	.
C.avellana_Jefferson_05179	7636	C	C.avellana_Jefferson_05179	7636	7636	A	C	intergenic	g21759(dist=1725),g21760(dist=1412)	.	.
C.avellana_Jefferson_05185	9862	C	C.avellana_Jefferson_05185	9862	9862	T	C	intronic	g21772	.	.
C.avellana_Jefferson_05190	17783	G	C.avellana_Jefferson_05190	17783	17783	A	G	intronic	g21783	.	.
C.avellana_Jefferson_05194	14385	T	C.avellana_Jefferson_05194	14385	14385	C	T	upstream	g21790	.	.
C.avellana_Jefferson_05199	1480	A	C.avellana_Jefferson_05199	1480	1480	G	A	exonic	g21801	nonsynonymous SNV	g21801:g21801.t1:exon2:c.634G>A:p.D212N,
C.avellana_Jefferson_05204	14278	A	C.avellana_Jefferson_05204	14278	14278	T	A	intergenic	g21811(dist=1233),g21812(dist=2978)	.	.
C.avellana_Jefferson_05208	17852	G	C.avellana_Jefferson_05208	17852	17852	A	G	intergenic	NONE(dist=NONE),NONE(dist=NONE)	.	.
C.avellana_Jefferson_05261	4272	C	C.avellana_Jefferson_05261	4272	4272	T	C	intergenic	g21912(dist=2033),g21913(dist=2964)	.	.
C.avellana_Jefferson_05288	17048	A	C.avellana_Jefferson_05288	17048	17048	T	A	exonic	g21966	nonsynonymous SNV	g21966:g21966.t1:exon2:c.176A>T:p.D59V,
C.avellana_Jefferson_05289	10821	C	C.avellana_Jefferson_05289	10821	10821	T	C	intronic	g21967	.	.
C.avellana_Jefferson_05295	14493	T	C.avellana_Jefferson_05295	14493	14493	A	T	intergenic	g21978(dist=2682),g21979(dist=1515)	.	.
C.avellana_Jefferson_05302	12296	G	C.avellana_Jefferson_05302	12296	12296	A	G	intergenic	g21993(dist=4990),NONE(dist=NONE)	.	.
C.avellana_Jefferson_05306	3115	T	C.avellana_Jefferson_05306	3115	3115	C	T	UTR3	g21999	.	.
C.avellana_Jefferson_05335	5817	C	C.avellana_Jefferson_05335	5817	5817	A	C	downstream	g22056	.	.
C.avellana_Jefferson_05335	5824	G	C.avellana_Jefferson_05335	5824	5824	A	G	downstream	g22056	.	.
C.avellana_Jefferson_05335	5908	A	C.avellana_Jefferson_05335	5908	5908	G	A	downstream	g22056	.	.
C.avellana_Jefferson_05335	6311	A	C.avellana_Jefferson_05335	6311	6311	C	A	downstream	g22056	.	.
C.avellana_Jefferson_05335	15839	A	C.avellana_Jefferson_05335	15839	15839	T	A	intronic	g22057	.	.
C.avellana_Jefferson_05338	2747	C	C.avellana_Jefferson_05338	2747	2747	T	C	intergenic	NONE(dist=NONE),g22063(dist=10598)	.	.
C.avellana_Jefferson_05340	1765	G	C.avellana_Jefferson_05340	1765	1765	A	G	downstream	g22066	.	.
C.avellana_Jefferson_05343	5308	C	C.avellana_Jefferson_05343	5308	5308	G	C	intergenic	NONE(dist=NONE),g22071(dist=4218)	.	.
C.avellana_Jefferson_05344	10941	C	C.avellana_Jefferson_05344	10941	10941	A	C	intergenic	g22072(dist=2110),g22073(dist=3131)	.	.
C.avellana_Jefferson_05354	6501	A	C.avellana_Jefferson_05354	6501	6501	T	A	intronic	g22090	.	.
C.avellana_Jefferson_05371	14927	A	C.avellana_Jefferson_05371	14927	14927	G	A	downstream	g22126	.	.
C.avellana_Jefferson_05379	8178	C	C.avellana_Jefferson_05379	8178	8178	A	C	intronic	g22142	.	.
C.avellana_Jefferson_05379	10090	A	C.avellana_Jefferson_05379	10090	10090	G	A	intronic	g22142	.	.
C.avellana_Jefferson_05381	5367	T	C.avellana_Jefferson_05381	5367	5367	A	T	intronic	g22145	.	.
C.avellana_Jefferson_05384	7042	C	C.avellana_Jefferson_05384	7042	7042	T	C	intergenic	NONE(dist=NONE),NONE(dist=NONE)	.	.
C.avellana_Jefferson_05389	2266	C	C.avellana_Jefferson_05389	2266	2266	T	C	downstream	g22158	.	.
C.avellana_Jefferson_05389	14216	A	C.avellana_Jefferson_05389	14216	14216	G	A	downstream	g22159	.	.
C.avellana_Jefferson_05389	14220	A	C.avellana_Jefferson_05389	14220	14220	G	A	downstream	g22159	.	.
C.avellana_Jefferson_05397	15466	A	C.avellana_Jefferson_05397	15466	15466	G	A	intergenic	g22173(dist=11465),NONE(dist=NONE)	.	.
C.avellana_Jefferson_05397	16544	T	C.avellana_Jefferson_05397	16544	16544	A	T	intergenic	g22173(dist=12543),NONE(dist=NONE)	.	.
C.avellana_Jefferson_05398	10792	C	C.avellana_Jefferson_05398	10792	10792	A	C	intergenic	NONE(dist=NONE),NONE(dist=NONE)	.	.
C.avellana_Jefferson_05421	10797	A	C.avellana_Jefferson_05421	10797	10797	C	A	intergenic	NONE(dist=NONE),NONE(dist=NONE)	.	.
C.avellana_Jefferson_05432	11359	C	C.avellana_Jefferson_05432	11359	11359	T	C	intergenic	g22236(dist=2453),NONE(dist=NONE)	.	.
C.avellana_Jefferson_05443	2771	T	C.avellana_Jefferson_05443	2771	2771	G	T	intergenic	NONE(dist=NONE),g22251(dist=1799)	.	.
C.avellana_Jefferson_05443	9424	G	C.avellana_Jefferson_05443	9424	9424	A	G	upstream	g22252	.	.
C.avellana_Jefferson_05445	2182	A	C.avellana_Jefferson_05445	2182	2182	G	A	intergenic	NONE(dist=NONE),g22255(dist=8734)	.	.
C.avellana_Jefferson_05445	10427	A	C.avellana_Jefferson_05445	10427	10427	G	A	upstream	g22255	.	.
C.avellana_Jefferson_05472	13709	C	C.avellana_Jefferson_05472	13709	13709	T	C	intergenic	g22292(dist=2948),NONE(dist=NONE)	.	.
C.avellana_Jefferson_05494	15757	G	C.avellana_Jefferson_05494	15757	15757	A	G	exonic	g22333	nonsynonymous SNV	g22333:g22333.t1:exon3:c.938T>C:p.V313A,
C.avellana_Jefferson_05498	685	A	C.avellana_Jefferson_05498	685	685	G	A	exonic	g22342	unknown	UNKNOWN
C.avellana_Jefferson_05504	5739	G	C.avellana_Jefferson_05504	5739	5739	A	G	upstream	g22352	.	.
C.avellana_Jefferson_05504	5745	C	C.avellana_Jefferson_05504	5745	5745	G	C	upstream	g22352	.	.
C.avellana_Jefferson_05504	5748	T	C.avellana_Jefferson_05504	5748	5748	C	T	upstream	g22352	.	.
C.avellana_Jefferson_05504	16383	A	C.avellana_Jefferson_05504	16383	16383	G	A	intergenic	g22353(dist=1322),NONE(dist=NONE)	.	.
C.avellana_Jefferson_05517	10573	A	C.avellana_Jefferson_05517	10573	10573	G	A	UTR3	g22384	.	.
C.avellana_Jefferson_05517	10624	A	C.avellana_Jefferson_05517	10624	10624	G	A	UTR3	g22384	.	.
C.avellana_Jefferson_05517	10629	T	C.avellana_Jefferson_05517	10629	10629	C	T	UTR3	g22384	.	.
C.avellana_Jefferson_05527	12341	C	C.avellana_Jefferson_05527	12341	12341	T	C	downstream	g22406	.	.
C.avellana_Jefferson_05532	4960	G	C.avellana_Jefferson_05532	4960	4960	C	G	intergenic	NONE(dist=NONE),g22411(dist=3230)	.	.
C.avellana_Jefferson_05533	5715	A	C.avellana_Jefferson_05533	5715	5715	T	A	intronic	g22413	.	.
C.avellana_Jefferson_05541	7796	A	C.avellana_Jefferson_05541	7796	7796	G	A	upstream	g22420	.	.
C.avellana_Jefferson_05541	7805	T	C.avellana_Jefferson_05541	7805	7805	C	T	upstream	g22420	.	.
C.avellana_Jefferson_05544	13231	G	C.avellana_Jefferson_05544	13231	13231	A	G	exonic	g22425	synonymous SNV	g22425:g22425.t1:exon2:c.72T>C:p.S24S,
C.avellana_Jefferson_05549	4335	A	C.avellana_Jefferson_05549	4335	4335	G	A	intergenic	NONE(dist=NONE),g22432(dist=6861)	.	.
C.avellana_Jefferson_05551	13348	T	C.avellana_Jefferson_05551	13348	13348	C	T	UTR5	g22434	.	.
C.avellana_Jefferson_05565	3322	C	C.avellana_Jefferson_05565	3322	3322	T	C	intergenic	NONE(dist=NONE),g22464(dist=7053)	.	.
C.avellana_Jefferson_05566	2602	T	C.avellana_Jefferson_05566	2602	2602	G	T	upstream	g22465	.	.
C.avellana_Jefferson_05571	12485	A	C.avellana_Jefferson_05571	12485	12485	G	A	intergenic	NONE(dist=NONE),NONE(dist=NONE)	.	.
C.avellana_Jefferson_05581	887	C	C.avellana_Jefferson_05581	887	887	T	C	intergenic	NONE(dist=NONE),g22490(dist=1985)	.	.
C.avellana_Jefferson_05590	2319	C	C.avellana_Jefferson_05590	2319	2319	T	C	intergenic	NONE(dist=NONE),g22504(dist=12378)	.	.
C.avellana_Jefferson_05594	8369	T	C.avellana_Jefferson_05594	8369	8369	A	T	upstream;downstream	g22513;g22512	.	.
C.avellana_Jefferson_05594	13405	G	C.avellana_Jefferson_05594	13405	13405	T	G	downstream	g22513	.	.
C.avellana_Jefferson_05596	1617	C	C.avellana_Jefferson_05596	1617	1617	T	C	intergenic	NONE(dist=NONE),NONE(dist=NONE)	.	.
C.avellana_Jefferson_05596	1623	C	C.avellana_Jefferson_05596	1623	1623	G	C	intergenic	NONE(dist=NONE),NONE(dist=NONE)	.	.
C.avellana_Jefferson_05598	5920	A	C.avellana_Jefferson_05598	5920	5920	G	A	intergenic	NONE(dist=NONE),NONE(dist=NONE)	.	.
C.avellana_Jefferson_05604	8153	C	C.avellana_Jefferson_05604	8153	8153	T	C	exonic	g22526	synonymous SNV	g22526:g22526.t1:exon15:c.1857A>G:p.E619E,
C.avellana_Jefferson_05605	15713	G	C.avellana_Jefferson_05605	15713	15713	T	G	intergenic	g22527(dist=3802),NONE(dist=NONE)	.	.
C.avellana_Jefferson_05608	10657	G	C.avellana_Jefferson_05608	10657	10657	A	G	intergenic	g22532(dist=4246),g22533(dist=3617)	.	.
C.avellana_Jefferson_05608	13682	G	C.avellana_Jefferson_05608	13682	13682	A	G	downstream	g22533	.	.
C.avellana_Jefferson_05620	13135	C	C.avellana_Jefferson_05620	13135	13135	T	C	intergenic	g22555(dist=7884),NONE(dist=NONE)	.	.
C.avellana_Jefferson_05621	14631	C	C.avellana_Jefferson_05621	14631	14631	T	C	downstream	g22557	.	.
C.avellana_Jefferson_05633	4413	C	C.avellana_Jefferson_05633	4413	4413	A	C	upstream	g22581	.	.
C.avellana_Jefferson_05660	1384	A	C.avellana_Jefferson_05660	1384	1384	G	A	intergenic	NONE(dist=NONE),g22634(dist=1312)	.	.
C.avellana_Jefferson_05661	7154	T	C.avellana_Jefferson_05661	7154	7154	C	T	exonic	g22635	nonsynonymous SNV	g22635:g22635.t1:exon6:c.1007C>T:p.T336I,
C.avellana_Jefferson_05670	6757	A	C.avellana_Jefferson_05670	6757	6757	T	A	intergenic	g22653(dist=2611),NONE(dist=NONE)	.	.
C.avellana_Jefferson_05698	589	C	C.avellana_Jefferson_05698	589	589	T	C	intergenic	NONE(dist=NONE),g22698(dist=9877)	.	.
C.avellana_Jefferson_05701	10496	G	C.avellana_Jefferson_05701	10496	10496	A	G	intergenic	g22702(dist=2901),NONE(dist=NONE)	.	.
C.avellana_Jefferson_05705	9772	T	C.avellana_Jefferson_05705	9772	9772	C	T	upstream	g22710	.	.
C.avellana_Jefferson_05725	5276	T	C.avellana_Jefferson_05725	5276	5276	G	T	upstream	g22739	.	.
C.avellana_Jefferson_05725	8149	C	C.avellana_Jefferson_05725	8149	8149	T	C	intronic	g22739	.	.
C.avellana_Jefferson_05725	10679	G	C.avellana_Jefferson_05725	10679	10679	A	G	intronic	g22739	.	.
C.avellana_Jefferson_05726	474	A	C.avellana_Jefferson_05726	474	474	G	A	intergenic	NONE(dist=NONE),g22740(dist=5848)	.	.
C.avellana_Jefferson_05726	1938	T	C.avellana_Jefferson_05726	1938	1938	C	T	intergenic	NONE(dist=NONE),g22740(dist=4384)	.	.
C.avellana_Jefferson_05728	10248	T	C.avellana_Jefferson_05728	10248	10248	C	T	exonic	g22742	nonsynonymous SNV	g22742:g22742.t1:exon1:c.152G>A:p.R51Q,
C.avellana_Jefferson_05736	9209	A	C.avellana_Jefferson_05736	9209	9209	T	A	intergenic	g22755(dist=6399),g22756(dist=1354)	.	.
C.avellana_Jefferson_05740	11452	G	C.avellana_Jefferson_05740	11452	11452	A	G	intergenic	NONE(dist=NONE),NONE(dist=NONE)	.	.
C.avellana_Jefferson_05740	11456	C	C.avellana_Jefferson_05740	11456	11456	T	C	intergenic	NONE(dist=NONE),NONE(dist=NONE)	.	.
C.avellana_Jefferson_05743	16615	A	C.avellana_Jefferson_05743	16615	16615	G	A	intergenic	g22766(dist=5286),NONE(dist=NONE)	.	.
C.avellana_Jefferson_05745	7836	G	C.avellana_Jefferson_05745	7836	7836	A	G	intronic	g22767	.	.
C.avellana_Jefferson_05745	10367	C	C.avellana_Jefferson_05745	10367	10367	T	C	intergenic	g22767(dist=1670),NONE(dist=NONE)	.	.
C.avellana_Jefferson_05763	1935	C	C.avellana_Jefferson_05763	1935	1935	A	C	intergenic	NONE(dist=NONE),g22800(dist=3157)	.	.
C.avellana_Jefferson_05781	9490	C	C.avellana_Jefferson_05781	9490	9490	T	C	upstream	g22832	.	.
C.avellana_Jefferson_05790	761	G	C.avellana_Jefferson_05790	761	761	A	G	intergenic	NONE(dist=NONE),g22847(dist=7615)	.	.
C.avellana_Jefferson_05794	4047	C	C.avellana_Jefferson_05794	4047	4047	T	C	intergenic	NONE(dist=NONE),NONE(dist=NONE)	.	.
C.avellana_Jefferson_05807	15744	G	C.avellana_Jefferson_05807	15744	15744	A	G	downstream	g22874	.	.
C.avellana_Jefferson_05809	14278	G	C.avellana_Jefferson_05809	14278	14278	A	G	intergenic	g22878(dist=2157),NONE(dist=NONE)	.	.
C.avellana_Jefferson_05828	9504	T	C.avellana_Jefferson_05828	9504	9504	C	T	intergenic	g22910(dist=4113),g22911(dist=1372)	.	.
[truncated: 1,092 more rows]
