# Supplementary material for: Whole-Genome Re-Sequencing of Corylus heterophylla Blank-Nut Mutants Reveals Sequence Variations in Genes Associated With Embryo Abortion
Source: Front Plant Sci. 2019 Nov 13;10:1465. doi: 10.3389/fpls.2019.01465 (PMC6863972; doi:10.3389/fpls.2019.01465)
Supplement: Supplementary file 2 [file Table_2.xlsx]

## Sheet: Table S2 178 candidate genes w
Table S2 178 candidate genes with common, unique andnonsynonymous SNVs in Empty1-Empty4
CHROM	POS	GENETYPR	CHROM	START	END	REF	ALT	ANNO	GENE(in or nearby)	MUT_type	MUT_info	Qeury_name	Qeury_length	NR_tophit_name	NR_tophit_description	NR_tophit_similarity	Swissprot_tophit_name	Swissprot_tophit_description	Swissprot_tophit_similarity	String_tophit_name	String_tophit_description	String_tophit_similarity	COG	KOG	NOG	GO_molecular_function	GO_biological_process	GO_cellular_component	KEGG_gene_id	KEGG_gene_name	KEGG_pathway	CDS	CDS_type	Pfam
C.avellana_Jefferson_00055	63472	G	C.avellana_Jefferson_00055	63472	63472	C	G	exonic	g1005	nonsynonymous SNV	g1005:g1005.t1:exon2:c.531G>C:p.M177I,	g1005	2134	XP_018848794.1	PREDICTED: protein SIEVE ELEMENT OCCLUSION B-like [Juglans regia]	0.55	sp|Q93XX2|SEOA_ARATH	Protein SIEVE ELEMENT OCCLUSION A OS=Arabidopsis thaliana GN=SEOA PE=1 SV=1	0.41	_	_	_	_	_	_	GO:0010088|phloem development		GO:0042803|protein homodimerization activity;GO:0043621|protein self-association	_	_	_	m.1564|g1005.t1:248-1849(+)	complete	PF14576.3|SEO_N|Sieve element occlusion N-terminus|g1005.t1|m.1564:68-199;PF14577.3|SEO_C|Sieve element occlusion C-terminus|g1005.t1|m.1564:434-511
C.avellana_Jefferson_01347	41347	A	C.avellana_Jefferson_01347	41347	41347	C	A	exonic	g10073	nonsynonymous SNV	g10073:g10073.t1:exon1:c.322G>T:p.G108C,	g10073	1634	XP_018851510.1	PREDICTED: UDP-glycosyltransferase 92A1-like [Juglans regia]	0.85	sp|Q9LXV0|U92A1_ARATH	UDP-glycosyltransferase 92A1 OS=Arabidopsis thaliana GN=UGT92A1 PE=2 SV=1	0.7	59689.scaffold_601293.1	annotation not avaliable	0.7	_	KOG1192	_	GO:0006805|xenobiotic metabolic process;GO:0006952|defense response;GO:0008152|metabolic process;GO:0009636|response to toxic substance;GO:0009651|response to salt stress;GO:0009808|lignin metabolic process;GO:0009809|lignin biosynthetic process;GO:0016117|carotenoid biosynthetic process;GO:0016131|brassinosteroid metabolic process;GO:0042178|xenobiotic catabolic process;GO:0051555|flavonol biosy…	GO:0005783|endoplasmic reticulum;GO:0005829|cytosol;GO:0016021|integral component of membrane;GO:0043231|intracellular membrane-bounded organelle	GO:0008194|UDP-glycosyltransferase activity;GO:0015020|glucuronosyltransferase activity;GO:0016758|transferase activity, transferring hexosyl groups;GO:0033837|anthocyanin 3'-O-beta-glucosyltransferase activity;GO:0035251|UDP-glucosyltransferase activity;GO:0042802|identical protein binding;GO:0046527|glucosyltransferase activity;GO:0047209|coniferyl-alcohol glucosyltransferase activity;GO:004721…	_	_	_	m.111|g10073.t1:1-1488(+)	complete	PF00201.15|UDPGT|UDP-glucoronosyl and UDP-glucosyl transferase|g10073.t1|m.111:274-432;PF04101.13|Glyco_tran_28_C|Glycosyltransferase family 28 C-terminal domain|g10073.t1|m.111:360-445
C.avellana_Jefferson_01456	17042	A	C.avellana_Jefferson_01456	17042	17042	C	A	exonic	g10619	nonsynonymous SNV	g10619:g10619.t1:exon2:c.513G>T:p.W171C,	g10619	1612	_	_	_	_	_	_	_	_	_	_	_	_	_	_	_	_	_	_	m.979|g10619.t1:527-1507(+)	complete	_
C.avellana_Jefferson_00059	77952	T	C.avellana_Jefferson_00059	77952	77952	A	T	exonic	g1065	nonsynonymous SNV	g1065:g1065.t1:exon2:c.173T>A:p.F58Y,	g1065	890	_	_	_	_	_	_	_	_	_	_	_	_	_	_	_	_	_	_	m.1651|g1065.t1:559-888(-);m.1650|g1065.t1:108-614(+)	5prime_partial;complete	_
C.avellana_Jefferson_00059	98491	C	C.avellana_Jefferson_00059	98491	98491	A	C	exonic	g1067	nonsynonymous SNV	g1067:g1067.t1:exon1:c.239A>C:p.N80T,	g1067	891	XP_021641524.1	uncharacterized protein LOC110636205 [Hevea brasiliensis]	0.71	_	_	_	59689.scaffold_100971.1	annotation not avaliable	0.47	_	_	NOG279571;NOG284599	_	_	_	_	_	_	m.1653|g1067.t1:178-729(+)	complete	PF04043.12|PMEI|Plant invertase/pectin methylesterase inhibitor|g1067.t1|m.1653:34-173
C.avellana_Jefferson_01478	21463	G	C.avellana_Jefferson_01478	21463	21463	C	G	exonic	g10720	nonsynonymous SNV	g10720:g10720.t1:exon5:c.1118G>C:p.R373T,	g10720	1576	XP_006449056.1	hypothetical protein CICLE_v10017989mg, partial [Citrus clementina]	0.83	sp|F4JEQ2|PBL23_ARATH	Probable serine/threonine-protein kinase PBL23 OS=Arabidopsis thaliana GN=PBL23 PE=2 SV=1	0.75	59689.fgenesh2_kg.3__2279__AT3G20530.1	annotation not avaliable	0.76	COG0515	KOG1187	_	GO:0002221|pattern recognition receptor signaling pathway;GO:0006468|protein phosphorylation;GO:0006952|defense response;GO:0007166|cell surface receptor signaling pathway;GO:0009742|brassinosteroid mediated signaling pathway;GO:0009816|defense response to bacterium, incompatible interaction;GO:0010068|protoderm histogenesis;GO:0010183|pollen tube guidance;GO:0030154|cell differentiation;GO:00354…	GO:0005622|intracellular;GO:0005634|nucleus;GO:0005737|cytoplasm;GO:0005886|plasma membrane;GO:0009506|plasmodesma;GO:0009941|chloroplast envelope;GO:0016021|integral component of membrane;GO:0046658|anchored component of plasma membrane;GO:0090404|pollen tube tip	GO:0004672|protein kinase activity;GO:0004674|protein serine/threonine kinase activity;GO:0004675|transmembrane receptor protein serine/threonine kinase activity;GO:0005524|ATP binding;GO:0016301|kinase activity;GO:0030957|Tat protein binding	ko:K04733	IRAK4	path:ko04064;path:ko04620;path:ko04621;path:ko04624;path:ko04722;path:ko05133;path:ko05140;path:ko05142;path:ko05145;path:ko05152;path:ko05162;path:ko05164	m.1129|g10720.t1:81-1259(+)	complete	PF00069.22|Pkinase|Protein kinase domain|g10720.t1|m.1129:87-279;PF07714.14|Pkinase_Tyr|Protein tyrosine kinase|g10720.t1|m.1129:84-276
C.avellana_Jefferson_01483	38993	C	C.avellana_Jefferson_01483	38993	38993	A	C	exonic	g10748	nonsynonymous SNV	g10748:g10748.t1:exon1:c.29T>G:p.F10C,	g10748	718	EOY19851.1	Zinc finger, CCHC-type-like protein [Theobroma cacao]	0.68	_	_	_	_	_	_	_	_	_	_	_	_	_	_	_	m.1171|g10748.t1:61-642(+)	complete	PF14111.3|DUF4283|Domain of unknown function (DUF4283)|g10748.t1|m.1171:2-57
C.avellana_Jefferson_01541	35566	T	C.avellana_Jefferson_01541	35566	35566	G	T	exonic	g10992	nonsynonymous SNV	g10992:g10992.t1:exon14:c.2345G>T:p.R782L,	g10992	3096	XP_018852641.1	PREDICTED: putative nucleobase-ascorbate transporter 10 isoform X1 [Juglans regia]	0.77	sp|O04472|NAT10_ARATH	Putative nucleobase-ascorbate transporter 10 OS=Arabidopsis thaliana GN=NAT10 PE=3 SV=2	0.67	59689.Al_scaffold_0006_2450	annotation not avaliable	0.69	COG2233	KOG1292	_	GO:0006071|glycerol metabolic process;GO:0006468|protein phosphorylation;GO:0006629|lipid metabolic process;GO:0006952|defense response;GO:0006968|cellular defense response;GO:0035344|hypoxanthine transport;GO:0045087|innate immune response;GO:0046777|protein autophosphorylation;GO:0048544|recognition of pollen;GO:0055085|transmembrane transport;GO:0098702|adenine import across plasma membrane;GO…	GO:0005618|cell wall;GO:0005773|vacuole;GO:0005783|endoplasmic reticulum;GO:0005886|plasma membrane;GO:0009506|plasmodesma;GO:0016021|integral component of membrane	GO:0004672|protein kinase activity;GO:0004674|protein serine/threonine kinase activity;GO:0005215|transporter activity;GO:0005516|calmodulin binding;GO:0005524|ATP binding;GO:0008889|glycerophosphodiester phosphodiesterase activity;GO:0015207|adenine transmembrane transporter activity;GO:0015208|guanine transmembrane transporter activity;GO:0015210|uracil transmembrane transporter activity;GO:001…	ko:K14611	SLC23A1_2, SVCT1_2		m.1541|g10992.t1:2-2893(+)	5prime_partial	PF00069.22|Pkinase|Protein kinase domain|g10992.t1|m.1541:585-791;PF00860.17|Xan_ur_permease|Permease family|g10992.t1|m.1541:55-416;PF07714.14|Pkinase_Tyr|Protein tyrosine kinase|g10992.t1|m.1541:585-777
C.avellana_Jefferson_01581	4652	T	C.avellana_Jefferson_01581	4652	4652	C	T	exonic	g11171	nonsynonymous SNV	g11171:g11171.t1:exon1:c.343G>A:p.D115N,	g11171	707	XP_018810660.1	PREDICTED: probable terpene synthase 9 [Juglans regia]	0.74	sp|B9RPM3|TPS9_RICCO	Probable terpene synthase 9 OS=Ricinus communis GN=TPS9 PE=3 SV=1	0.64	_	_	_	_	_	_	GO:0008152|metabolic process		GO:0000287|magnesium ion binding;GO:0010333|terpene synthase activity	ko:K12742	ispS	path:ko00900;path:ko01110	m.1801|g11171.t1:2-679(+)	5prime_partial	PF01397.18|Terpene_synth|Terpene synthase, N-terminal domain|g11171.t1|m.1801:147-221
C.avellana_Jefferson_01676	33664	T	C.avellana_Jefferson_01676	33664	33664	C	T	exonic	g11595	nonsynonymous SNV	g11595:g11595.t1:exon4:c.1258G>A:p.D420N,	g11595	2070	KDO69725.1	hypothetical protein CISIN_1g006903mg [Citrus sinensis]	0.57	sp|O48788|Y2267_ARATH	Probable inactive receptor kinase At2g26730 OS=Arabidopsis thaliana GN=At2g26730 PE=1 SV=1	0.57	_	_	_	_	_	_	GO:0009610|response to symbiotic fungus;GO:0009734|auxin-activated signaling pathway;GO:0009737|response to abscisic acid;GO:0009742|brassinosteroid mediated signaling pathway;GO:0009834|plant-type secondary cell wall biogenesis;GO:0009846|pollen germination;GO:0009860|pollen tube growth;GO:0010051|xylem and phloem pattern formation;GO:0010075|regulation of meristem growth;GO:0010152|pollen matur…	GO:0005618|cell wall;GO:0005774|vacuolar membrane;GO:0005783|endoplasmic reticulum;GO:0005886|plasma membrane;GO:0009505|plant-type cell wall;GO:0009506|plasmodesma;GO:0016020|membrane;GO:0016021|integral component of membrane;GO:0016324|apical plasma membrane;GO:0031090|organelle membrane;GO:0043231|intracellular membrane-bounded organelle;GO:0045177|apical part of cell;GO:0046658|anchored compo…	GO:0001653|peptide receptor activity;GO:0004672|protein kinase activity;GO:0004674|protein serine/threonine kinase activity;GO:0004675|transmembrane receptor protein serine/threonine kinase activity;GO:0004714|transmembrane receptor protein tyrosine kinase activity;GO:0005524|ATP binding;GO:0017046|peptide hormone binding;GO:0033612|receptor serine/threonine kinase binding;GO:0042277|peptide bind…	ko:K04733	IRAK4	path:ko04064;path:ko04620;path:ko04621;path:ko04624;path:ko04722;path:ko05133;path:ko05140;path:ko05142;path:ko05145;path:ko05152;path:ko05162;path:ko05164	m.2476|g11595.t1:3-1823(+)	5prime_partial	PF00069.22|Pkinase|Protein kinase domain|g11595.t1|m.2476:354-461;PF07714.14|Pkinase_Tyr|Protein tyrosine kinase|g11595.t1|m.2476:357-459
C.avellana_Jefferson_01736	26257	A	C.avellana_Jefferson_01736	26257	26257	G	A	exonic	g11831	nonsynonymous SNV	g11831:g11831.t1:exon31:c.6646G>A:p.V2216M,	g11831	7145	XP_018849647.1	PREDICTED: acetyl-CoA carboxylase 1-like [Juglans regia]	0.94	sp|Q38970|ACC1_ARATH	Acetyl-CoA carboxylase 1 OS=Arabidopsis thaliana GN=ACC1 PE=1 SV=1	0.89	59689.scaffold_104048.1	annotation not avaliable	0.89	COG0439;COG0511;COG4799	KOG0368	_	GO:0001894|tissue homeostasis;GO:0006084|acetyl-CoA metabolic process;GO:0006085|acetyl-CoA biosynthetic process;GO:0006090|pyruvate metabolic process;GO:0006094|gluconeogenesis;GO:0006606|protein import into nucleus;GO:0006629|lipid metabolic process;GO:0006633|fatty acid biosynthetic process;GO:0006768|biotin metabolic process;GO:0006810|transport;GO:0006853|carnitine shuttle;GO:0006998|nuclear…	GO:0000329|fungal-type vacuole membrane;GO:0001650|fibrillar center;GO:0005623|cell;GO:0005634|nucleus;GO:0005737|cytoplasm;GO:0005739|mitochondrion;GO:0005741|mitochondrial outer membrane;GO:0005789|endoplasmic reticulum membrane;GO:0005829|cytosol;GO:0005886|plasma membrane;GO:0009317|acetyl-CoA carboxylase complex;GO:0012505|endomembrane system;GO:0015629|actin cytoskeleton;GO:0016020|membrane…	GO:0003989|acetyl-CoA carboxylase activity;GO:0004075|biotin carboxylase activity;GO:0004736|pyruvate carboxylase activity;GO:0005102|signaling receptor binding;GO:0005524|ATP binding;GO:0009374|biotin binding;GO:0016743|carboxyl- or carbamoyltransferase activity;GO:0019900|kinase binding;GO:0032810|sterol response element binding;GO:0042802|identical protein binding;GO:0042803|protein homodimeri…	ko:K11262	ACACA	path:ko00061;path:ko00254;path:ko00620;path:ko00640;path:ko01100;path:ko01110;path:ko01212;path:ko04152;path:ko04910;path:ko04922	m.2845|g11831.t1:191-6892(+)	complete	PF08326.9|ACC_central|Acetyl-CoA carboxylase, central region|g11831.t1|m.2845:720-1463;PF01039.19|Carboxyl_trans|Carboxyl transferase domain|g11831.t1|m.2845:1565-2117;PF02786.14|CPSase_L_D2|Carbamoyl-phosphate synthase L chain, ATP binding domain|g11831.t1|m.2845:215-397;PF00289.19|Biotin_carb_N|Biotin carboxylase, N-terminal domain|g11831.t1|m.2845:48-167;PF02785.16|Biotin_carb_C|Biotin carboxy…
C.avellana_Jefferson_01760	1188	A	C.avellana_Jefferson_01760	1188	1188	G	A	exonic	g11929	nonsynonymous SNV	g11929:g11929.t1:exon2:c.406G>A:p.E136K,	g11929	976	XP_018830098.1	PREDICTED: 3-methyl-2-oxobutanoate hydroxymethyltransferase 1, mitochondrial [Juglans regia]	0.9	sp|Q9M315|PANB2_ARATH	3-methyl-2-oxobutanoate hydroxymethyltransferase 2, mitochondrial OS=Arabidopsis thaliana GN=KPHMT2 PE=1 SV=1	0.88	59689.fgenesh2_kg.5__2630__AT3G61530.1	annotation not avaliable	0.88	COG0413	KOG2949	_	GO:0015940|pantothenate biosynthetic process	GO:0005737|cytoplasm;GO:0005739|mitochondrion	GO:0003864|3-methyl-2-oxobutanoate hydroxymethyltransferase activity;GO:0008168|methyltransferase activity;GO:0008270|zinc ion binding;GO:0046872|metal ion binding;GO:0050897|cobalt ion binding	ko:K00606	panB	path:ko00770;path:ko01100;path:ko01110	m.2985|g11929.t1:2-745(+)	5prime_partial	PF02548.12|Pantoate_transf|Ketopantoate hydroxymethyltransferase|g11929.t1|m.2985:20-205
C.avellana_Jefferson_01830	22598	A	C.avellana_Jefferson_01830	22598	22598	C	A	exonic	g12219	nonsynonymous SNV	g12219:g12219.t1:exon2:c.23G>T:p.G8V,	g12219	1601	XP_018822161.1	PREDICTED: sodium/hydrogen exchanger 2-like isoform X2 [Juglans regia]	0.72	sp|Q56XP4|NHX2_ARATH	Sodium/hydrogen exchanger 2 OS=Arabidopsis thaliana GN=NHX2 PE=2 SV=2	0.68	_	_	_	_	_	_	GO:0000003|reproduction;GO:0002028|regulation of sodium ion transport;GO:0002119|nematode larval development;GO:0003365|establishment of cell polarity involved in ameboidal cell migration;GO:0006811|ion transport;GO:0006813|potassium ion transport;GO:0006814|sodium ion transport;GO:0006885|regulation of pH;GO:0006898|receptor-mediated endocytosis;GO:0006935|chemotaxis;GO:0007035|vacuolar acidific…	GO:0000139|Golgi membrane;GO:0000325|plant-type vacuole;GO:0000329|fungal-type vacuole membrane;GO:0005737|cytoplasm;GO:0005769|early endosome;GO:0005770|late endosome;GO:0005773|vacuole;GO:0005774|vacuolar membrane;GO:0005789|endoplasmic reticulum membrane;GO:0005794|Golgi apparatus;GO:0005802|trans-Golgi network;GO:0005886|plasma membrane;GO:0005903|brush border;GO:0009986|cell surface;GO:00160…	GO:0005516|calmodulin binding;GO:0015081|sodium ion transmembrane transporter activity;GO:0015385|sodium:proton antiporter activity;GO:0015386|potassium:proton antiporter activity;GO:0030165|PDZ domain binding	ko:K14724	SLC9A8, NHE8		m.3394|g12219.t1:147-1439(+)	complete	PF00999.18|Na_H_Exchanger|Sodium/hydrogen exchanger family|g12219.t1|m.3394:75-128;PF00999.18|Na_H_Exchanger|Sodium/hydrogen exchanger family|g12219.t1|m.3394:124-335
C.avellana_Jefferson_01888	12672	C	C.avellana_Jefferson_01888	12672	12672	T	C	exonic	g12460	nonsynonymous SNV	g12460:g12460.t1:exon2:c.83T>C:p.L28P,	g12460	550	_	_	_	_	_	_	_	_	_	_	_	_	_	_	_	_	_	_	m.3760|g12460.t1:3-446(+)	5prime_partial	_
C.avellana_Jefferson_01959	32785	A	C.avellana_Jefferson_01959	32785	32785	C	A	exonic	g12742	nonsynonymous SNV	g12742:g12742.t1:exon5:c.1205C>A:p.A402D,	g12742	1751	XP_008360001.1	PREDICTED: calumenin-A-like [Malus domestica]	0.62	_	_	_	59689.fgenesh1_pm.C_scaffold_6000676	annotation not avaliable	0.61	_	KOG4223	_	_	_	_	_	_	_	m.4150|g12742.t1:242-1648(+)	complete	PF13202.3|EF-hand_5|EF hand|g12742.t1|m.4150:278-291;PF13202.3|EF-hand_5|EF hand|g12742.t1|m.4150:316-337;PF13202.3|EF-hand_5|EF hand|g12742.t1|m.4150:403-418;PF13833.3|EF-hand_8|EF-hand domain pair|g12742.t1|m.4150:317-337;PF13833.3|EF-hand_8|EF-hand domain pair|g12742.t1|m.4150:355-376
C.avellana_Jefferson_02004	21697	T	C.avellana_Jefferson_02004	21697	21697	A	T	exonic	g12917	nonsynonymous SNV	g12917:g12917.t1:exon1:c.104A>T:p.K35M,	g12917	1630	XP_018852673.1	PREDICTED: probable receptor-like protein kinase At5g47070 [Juglans regia]	0.8	sp|Q9LTC0|PBL19_ARATH	Probable serine/threonine-protein kinase PBL19 OS=Arabidopsis thaliana GN=PBL19 PE=1 SV=1	0.69	_	_	_	_	_	_	GO:0006468|protein phosphorylation;GO:0006952|defense response;GO:0007166|cell surface receptor signaling pathway;GO:0009620|response to fungus;GO:0042742|defense response to bacterium;GO:0045087|innate immune response;GO:0046777|protein autophosphorylation;GO:0050777|negative regulation of immune response;GO:0050832|defense response to fungus;GO:0052033|pathogen-associated molecular pattern depe…	GO:0005634|nucleus;GO:0005730|nucleolus;GO:0005737|cytoplasm;GO:0005886|plasma membrane;GO:0009506|plasmodesma;GO:0009941|chloroplast envelope;GO:0016021|integral component of membrane	GO:0004674|protein serine/threonine kinase activity;GO:0004675|transmembrane receptor protein serine/threonine kinase activity;GO:0004713|protein tyrosine kinase activity;GO:0005524|ATP binding;GO:0016301|kinase activity;GO:0030957|Tat protein binding	_	_	_	m.4403|g12917.t1:279-1571(+)	complete	PF00069.22|Pkinase|Protein kinase domain|g12917.t1|m.4403:78-200;PF00069.22|Pkinase|Protein kinase domain|g12917.t1|m.4403:248-399;PF07714.14|Pkinase_Tyr|Protein tyrosine kinase|g12917.t1|m.4403:81-200;PF07714.14|Pkinase_Tyr|Protein tyrosine kinase|g12917.t1|m.4403:245-401
C.avellana_Jefferson_02019	18553	A	C.avellana_Jefferson_02019	18553	18553	C	A	exonic	g12984	nonsynonymous SNV	g12984:g12984.t1:exon5:c.2108C>A:p.T703N,	g12984	4219	CBI17583.3	unnamed protein product, partial [Vitis vinifera]	0.6	sp|O64825|LYK4_ARATH	LysM domain receptor-like kinase 4 OS=Arabidopsis thaliana GN=LYK4 PE=1 SV=1	0.61	59689.fgenesh2_kg.4__299__AT2G23770.1	annotation not avaliable	0.62	COG0515	KOG1187	_	GO:0002237|response to molecule of bacterial origin;GO:0006468|protein phosphorylation;GO:0006486|protein glycosylation;GO:0006952|defense response;GO:0007165|signal transduction;GO:0007166|cell surface receptor signaling pathway;GO:0009555|pollen development;GO:0009620|response to fungus;GO:0009737|response to abscisic acid;GO:0009738|abscisic acid-activated signaling pathway;GO:0009786|regulati…	GO:0005576|extracellular region;GO:0005634|nucleus;GO:0005730|nucleolus;GO:0005737|cytoplasm;GO:0005739|mitochondrion;GO:0005775|vacuolar lumen;GO:0005794|Golgi apparatus;GO:0005886|plasma membrane;GO:0009505|plant-type cell wall;GO:0009506|plasmodesma;GO:0009986|cell surface;GO:0016021|integral component of membrane;GO:0030139|endocytic vesicle;GO:0032585|multivesicular body membrane	GO:0004672|protein kinase activity;GO:0004674|protein serine/threonine kinase activity;GO:0004675|transmembrane receptor protein serine/threonine kinase activity;GO:0004713|protein tyrosine kinase activity;GO:0005524|ATP binding;GO:0008061|chitin binding;GO:0016301|kinase activity;GO:0019199|transmembrane receptor protein kinase activity;GO:0030246|carbohydrate binding;GO:0042803|protein homodime…	ko:K04733	IRAK4	path:ko04064;path:ko04620;path:ko04621;path:ko04624;path:ko04722;path:ko05133;path:ko05140;path:ko05142;path:ko05145;path:ko05152;path:ko05162;path:ko05164	m.4495|g12984.t1:209-4072(+)	complete	PF00069.22|Pkinase|Protein kinase domain|g12984.t1|m.4495:477-717;PF00069.22|Pkinase|Protein kinase domain|g12984.t1|m.4495:1075-1132;PF07714.14|Pkinase_Tyr|Protein tyrosine kinase|g12984.t1|m.4495:482-719;PF07714.14|Pkinase_Tyr|Protein tyrosine kinase|g12984.t1|m.4495:990-1130;PF01476.17|LysM|LysM domain|g12984.t1|m.4495:289-332;PF01476.17|LysM|LysM domain|g12984.t1|m.4495:861-905;PF05562.8|WCOR…
C.avellana_Jefferson_02019	23480	C	C.avellana_Jefferson_02019	23480	23480	T	C	exonic	g12985	nonsynonymous SNV	g12985:g12985.t1:exon1:c.1000A>G:p.T334A,	g12985	2251	XP_018826407.1	PREDICTED: pentatricopeptide repeat-containing protein At5g66631 [Juglans regia]	0.84	sp|B3H4P1|PP450_ARATH	Pentatricopeptide repeat-containing protein At5g66631 OS=Arabidopsis thaliana GN=At5g66631 PE=2 SV=1	0.73	59689.scaffold_803464.1	annotation not avaliable	0.73	_	KOG4197	_	GO:0009451|RNA modification	GO:0043231|intracellular membrane-bounded organelle	GO:0003723|RNA binding;GO:0004519|endonuclease activity	_	_	_	m.4496|g12985.t1:113-2038(+)	complete	PF01535.17|PPR|PPR repeat|g12985.t1|m.4496:190-217;PF01535.17|PPR|PPR repeat|g12985.t1|m.4496:226-250;PF01535.17|PPR|PPR repeat|g12985.t1|m.4496:505-533;PF01535.17|PPR|PPR repeat|g12985.t1|m.4496:574-602;PF12854.4|PPR_1|PPR repeat|g12985.t1|m.4496:567-599;PF13812.3|PPR_3|Pentatricopeptide repeat domain|g12985.t1|m.4496:561-605
C.avellana_Jefferson_02132	19138	G	C.avellana_Jefferson_02132	19138	19138	A	G	exonic	g13442	nonsynonymous SNV	g13442:g13442.t1:exon2:c.725T>C:p.M242T,	g13442	1331	XP_018852025.1	PREDICTED: non-functional pseudokinase ZED1-like [Juglans regia]	0.75	sp|Q8LGB6|ZED1_ARATH	Non-functional pseudokinase ZED1 OS=Arabidopsis thaliana GN=ZED1 PE=1 SV=1	0.62	59689.scaffold_502945.1	annotation not avaliable	0.63	_	KOG1187	_	GO:0006182|cGMP biosynthetic process;GO:0006468|protein phosphorylation;GO:0006952|defense response;GO:0007166|cell surface receptor signaling pathway;GO:0009311|oligosaccharide metabolic process;GO:0009611|response to wounding;GO:0009615|response to virus;GO:0009617|response to bacterium;GO:0009620|response to fungus;GO:0009751|response to salicylic acid;GO:0009826|unidimensional cell growth;GO:…	GO:0005623|cell;GO:0005773|vacuole;GO:0005886|plasma membrane;GO:0009505|plant-type cell wall;GO:0016021|integral component of membrane	GO:0004383|guanylate cyclase activity;GO:0004672|protein kinase activity;GO:0004674|protein serine/threonine kinase activity;GO:0004675|transmembrane receptor protein serine/threonine kinase activity;GO:0005509|calcium ion binding;GO:0005524|ATP binding;GO:0016301|kinase activity;GO:0030247|polysaccharide binding	ko:K04733	IRAK4	path:ko04064;path:ko04620;path:ko04621;path:ko04624;path:ko04722;path:ko05133;path:ko05140;path:ko05142;path:ko05145;path:ko05152;path:ko05162;path:ko05164	m.5201|g13442.t1:157-1107(+)	complete	PF00069.22|Pkinase|Protein kinase domain|g13442.t1|m.5201:79-265;PF07714.14|Pkinase_Tyr|Protein tyrosine kinase|g13442.t1|m.5201:81-267
C.avellana_Jefferson_02241	15251	G	C.avellana_Jefferson_02241	15251	15251	A	G	exonic	g13817	nonsynonymous SNV	g13817:g13817.t1:exon1:c.88T>C:p.S30P,	g13817	2686	XP_018826801.1	PREDICTED: pentatricopeptide repeat-containing protein At4g21300 [Juglans regia]	0.9	sp|Q9STE1|PP333_ARATH	Pentatricopeptide repeat-containing protein At4g21300 OS=Arabidopsis thaliana GN=PCMP-E36 PE=3 SV=1	0.67	59689.fgenesh2_kg.7__2186__AT4G21300.1	annotation not avaliable	0.73	_	KOG4197	_	GO:0000963|mitochondrial RNA processing;GO:0006397|mRNA processing;GO:0009416|response to light stimulus;GO:0009451|RNA modification;GO:0009658|chloroplast organization;GO:0009793|embryo development ending in seed dormancy;GO:0010087|phloem or xylem histogenesis;GO:0010305|leaf vascular tissue pattern formation;GO:0010588|cotyledon vascular tissue pattern formation;GO:0016554|cytidine to uridine …	GO:0005739|mitochondrion;GO:0009507|chloroplast;GO:0009536|plastid;GO:0043231|intracellular membrane-bounded organelle	GO:0003723|RNA binding;GO:0003867|4-aminobutyrate transaminase activity;GO:0004519|endonuclease activity;GO:0008270|zinc ion binding	_	_	_	m.5767|g13817.t1:84-2594(+)	complete	PF13041.3|PPR_2|PPR repeat family|g13817.t1|m.5767:200-248;PF13041.3|PPR_2|PPR repeat family|g13817.t1|m.5767:302-345;PF13041.3|PPR_2|PPR repeat family|g13817.t1|m.5767:504-551;PF13041.3|PPR_2|PPR repeat family|g13817.t1|m.5767:604-651;PF01535.17|PPR|PPR repeat|g13817.t1|m.5767:175-202;PF01535.17|PPR|PPR repeat|g13817.t1|m.5767:203-231;PF01535.17|PPR|PPR repeat|g13817.t1|m.5767:276-299;PF01535.17…
C.avellana_Jefferson_02340	14206	T	C.avellana_Jefferson_02340	14206	14206	G	T	exonic	g14171	nonsynonymous SNV	g14171:g14171.t1:exon3:c.86G>T:p.R29M,	g14171	1996	XP_018833704.1	PREDICTED: uncharacterized protein LOC109001043 [Juglans regia]	0.54	sp|Q0WQQ1|AGD15_ARATH	Probable ADP-ribosylation factor GTPase-activating protein AGD15 OS=Arabidopsis thaliana GN=AGD15 PE=2 SV=1	0.69	59689.fgenesh1_pm.C_scaffold_3001541	annotation not avaliable	0.65	COG5347	KOG0703	_	GO:0010227|floral organ abscission;GO:0090630|activation of GTPase activity	GO:0005768|endosome;GO:0005802|trans-Golgi network;GO:0005829|cytosol	GO:0005096|GTPase activator activity;GO:0046872|metal ion binding	ko:K12486	SMAP	path:ko04144	m.6299|g14171.t1:132-1373(+)	complete	PF13966.3|zf-RVT|zinc-binding in reverse transcriptase|g14171.t1|m.6299:178-262;PF01412.15|ArfGap|Putative GTPase activating protein for Arf|g14171.t1|m.6299:262-337
C.avellana_Jefferson_02401	12419	T	C.avellana_Jefferson_02401	12419	12419	G	T	exonic	g14387	nonsynonymous SNV	g14387:g14387.t1:exon6:c.2158G>T:p.A720S,	g14387	4843	XP_018812622.1	PREDICTED: lysine-specific demethylase REF6-like [Juglans regia]	0.78	sp|Q9STM3|REF6_ARATH	Lysine-specific demethylase REF6 OS=Arabidopsis thaliana GN=REF6 PE=1 SV=1	0.68	59689.scaffold_501791.1	annotation not avaliable	0.7	COG5048	KOG1246;KOG1721	_	GO:0000122|negative regulation of transcription by RNA polymerase II;GO:0000724|double-strand break repair via homologous recombination;GO:0001932|regulation of protein phosphorylation;GO:0002457|T cell antigen processing and presentation;GO:0006325|chromatin organization;GO:0006351|transcription, DNA-templated;GO:0006355|regulation of transcription, DNA-templated;GO:0006366|transcription by RNA …	GO:0000792|heterochromatin;GO:0005634|nucleus;GO:0005654|nucleoplasm;GO:0005730|nucleolus;GO:0005737|cytoplasm;GO:0005829|cytosol;GO:0019907|cyclin-dependent protein kinase activating kinase holoenzyme complex;GO:0032993|protein-DNA complex;GO:0035861|site of double-strand break;GO:0070822|Sin3-type complex;GO:0072562|blood microparticle	GO:0000976|transcription regulatory region sequence-specific DNA binding;GO:0001046|core promoter sequence-specific DNA binding;GO:0001085|RNA polymerase II transcription factor binding;GO:0003676|nucleic acid binding;GO:0003677|DNA binding;GO:0003682|chromatin binding;GO:0003700|DNA binding transcription factor activity;GO:0003713|transcription coactivator activity;GO:0008198|ferrous iron bindin…	_	_	_	m.6640|g14387.t1:88-4617(+)	complete	PF02373.19|JmjC|JmjC domain, hydroxylase|g14387.t1|m.6640:225-344;PF02375.14|JmjN|jmjN domain|g14387.t1|m.6640:21-54
C.avellana_Jefferson_02412	26089	C	C.avellana_Jefferson_02412	26089	26089	A	C	exonic	g14428	nonsynonymous SNV	g14428:g14428.t1:exon5:c.1117A>C:p.K373Q,	g14428	2551	XP_018848246.1	PREDICTED: disease resistance protein RPP13-like [Juglans regia]	0.62	sp|P0C8S1|RP8L2_ARATH	Probable disease resistance RPP8-like protein 2 OS=Arabidopsis thaliana GN=RPP8L2 PE=3 SV=1	0.45	_	_	_	_	_	_	GO:0002230|positive regulation of defense response to virus by host;GO:0002238|response to molecule of fungal origin;GO:0002239|response to oomycetes;GO:0006952|defense response;GO:0007165|signal transduction;GO:0009416|response to light stimulus;GO:0009611|response to wounding;GO:0009620|response to fungus;GO:0009626|plant-type hypersensitive response;GO:0009637|response to blue light;GO:0009646…	GO:0005737|cytoplasm;GO:0005886|plasma membrane;GO:0009506|plasmodesma	GO:0000166|nucleotide binding;GO:0005524|ATP binding;GO:0043531|ADP binding	_	_	_	m.6695|g14428.t1:116-2422(+)	complete	PF00931.19|NB-ARC|NB-ARC domain|g14428.t1|m.6695:265-323
C.avellana_Jefferson_02446	30100	C	C.avellana_Jefferson_02446	30100	30100	T	C	exonic	g14559	nonsynonymous SNV	g14559:g14559.t1:exon1:c.172A>G:p.I58V,	g14559	1535	XP_018841794.1	PREDICTED: serine/threonine-protein phosphatase PP1 [Juglans regia]	0.96	sp|Q9M9W3|PP19_ARATH	Serine/threonine-protein phosphatase PP1 isozyme 9 OS=Arabidopsis thaliana GN=TOPP9 PE=1 SV=1	0.93	59689.fgenesh2_kg.6__2682__AT5G27840.1	annotation not avaliable	0.93	COG0639	KOG0374	_	GO:0001933|negative regulation of protein phosphorylation;GO:0005977|glycogen metabolic process;GO:0005979|regulation of glycogen biosynthetic process;GO:0005981|regulation of glycogen catabolic process;GO:0006468|protein phosphorylation;GO:0006470|protein dephosphorylation;GO:0007049|cell cycle;GO:0007062|sister chromatid cohesion;GO:0007275|multicellular organism development;GO:0010161|red ligh…	GO:0000164|protein phosphatase type 1 complex;GO:0000777|condensed chromosome kinetochore;GO:0005634|nucleus;GO:0005654|nucleoplasm;GO:0005694|chromosome;GO:0005730|nucleolus;GO:0005737|cytoplasm;GO:0005739|mitochondrion;GO:0005741|mitochondrial outer membrane;GO:0005829|cytosol;GO:0005886|plasma membrane;GO:0005913|cell-cell adherens junction;GO:0005925|focal adhesion;GO:0016607|nuclear speck;GO…	GO:0003723|RNA binding;GO:0004721|phosphoprotein phosphatase activity;GO:0004722|protein serine/threonine phosphatase activity;GO:0005521|lamin binding;GO:0008022|protein C-terminus binding;GO:0008157|protein phosphatase 1 binding;GO:0016791|phosphatase activity;GO:0019901|protein kinase binding;GO:0019904|protein domain specific binding;GO:0043021|ribonucleoprotein complex binding;GO:0046872|met…	ko:K06269	PPP1C	path:ko03015;path:ko04022;path:ko04024;path:ko04113;path:ko04114;path:ko04261;path:ko04270;path:ko04390;path:ko04510;path:ko04611;path:ko04720;path:ko04728;path:ko04750;path:ko04810;path:ko04910;path:ko04921;path:ko04931;path:ko05031;path:ko05034;path:ko05168;path:ko05205	m.6901|g14559.t1:1-1065(+);m.6902|g14559.t1:1128-1487(-)	5prime_partial;complete	PF00149.25|Metallophos|Calcineurin-like phosphoesterase|g14559.t1|m.6901:92-282;PF16891.2|STPPase_N|Serine-threonine protein phosphatase N-terminal domain|g14559.t1|m.6901:45-88
C.avellana_Jefferson_02469	1936	A	C.avellana_Jefferson_02469	1936	1936	C	A	exonic	g14642	nonsynonymous SNV	g14642:g14642.t1:exon1:c.383C>A:p.P128Q,	g14642	1248	XP_022762145.1	uncharacterized protein LOC111308060 [Durio zibethinus]	0.61	_	_	_	_	_	_	_	_	_	_	_	_	_	_	_	m.7020|g14642.t1:2-1129(+)	5prime_partial	_
C.avellana_Jefferson_02481	16220	T	C.avellana_Jefferson_02481	16220	16220	C	T	exonic	g14687	nonsynonymous SNV	g14687:g14687.t1:exon1:c.377C>T:p.P126L,	g14687	2187	XP_018819119.1	PREDICTED: probable LRR receptor-like serine/threonine-protein kinase At1g34110 [Juglans regia]	0.92	_	_	_	_	_	_	_	_	_	_	_	_	_	_	_	m.7089|g14687.t1:3-1976(+)	5prime_partial	PF13855.3|LRR_8|Leucine rich repeat|g14687.t1|m.7089:193-231;PF13855.3|LRR_8|Leucine rich repeat|g14687.t1|m.7089:239-277;PF13855.3|LRR_8|Leucine rich repeat|g14687.t1|m.7089:341-399;PF13855.3|LRR_8|Leucine rich repeat|g14687.t1|m.7089:440-497;PF00560.30|LRR_1|Leucine Rich Repeat|g14687.t1|m.7089:194-215;PF00560.30|LRR_1|Leucine Rich Repeat|g14687.t1|m.7089:243-264;PF00560.30|LRR_1|Leucine Rich R…
C.avellana_Jefferson_02485	26789	A	C.avellana_Jefferson_02485	26789	26789	G	A	exonic	g14702	nonsynonymous SNV	g14702:g14702.t1:exon4:c.1619C>T:p.T540I,	g14702	4966	XP_018828469.1	PREDICTED: TMV resistance protein N-like [Juglans regia]	0.43	sp|O82500|Y4117_ARATH	Putative disease resistance protein At4g11170 OS=Arabidopsis thaliana GN=At4g11170 PE=2 SV=1	0.47	_	_	_	_	_	_	GO:0002229|defense response to oomycetes;GO:0002239|response to oomycetes;GO:0006351|transcription, DNA-templated;GO:0006952|defense response;GO:0007165|signal transduction;GO:0007275|multicellular organism development;GO:0009409|response to cold;GO:0009416|response to light stimulus;GO:0009615|response to virus;GO:0009626|plant-type hypersensitive response;GO:0009733|response to auxin;GO:0009816…	GO:0000139|Golgi membrane;GO:0005634|nucleus;GO:0005737|cytoplasm;GO:0005739|mitochondrion;GO:0005774|vacuolar membrane;GO:0005783|endoplasmic reticulum;GO:0005789|endoplasmic reticulum membrane;GO:0005829|cytosol;GO:0005886|plasma membrane;GO:0016021|integral component of membrane;GO:0043231|intracellular membrane-bounded organelle	GO:0000166|nucleotide binding;GO:0003700|DNA binding transcription factor activity;GO:0005524|ATP binding;GO:0030275|LRR domain binding;GO:0042802|identical protein binding;GO:0043531|ADP binding;GO:0043565|sequence-specific DNA binding;GO:0046872|metal ion binding	_	_	_	m.7121|g14702.t1:1-4818(+)	5prime_partial	PF00931.19|NB-ARC|NB-ARC domain|g14702.t1|m.7121:171-334;PF01582.17|TIR|TIR domain|g14702.t1|m.7121:65-152
C.avellana_Jefferson_02601	22785	A	C.avellana_Jefferson_02601	22785	22785	G	A	exonic	g15084	nonsynonymous SNV	g15084:g15084.t1:exon2:c.458G>A:p.S153N,	g15084	1565	GAV62969.1	hypothetical protein CFOL_v3_06491, partial [Cephalotus follicularis]	0.57	_	_	_	39947.LOC_Os01g27900.1	retrotransposon protein, putative, unclassified	0.47	_	KOG0017	_	_	_	_	ko:K01303	APEH		m.7691|g15084.t1:85-1368(+)	complete	PF03732.14|Retrotrans_gag|Retrotransposon gag protein|g15084.t1|m.7691:19-88
C.avellana_Jefferson_02605	22043	T	C.avellana_Jefferson_02605	22043	22043	C	T	exonic	g15101	nonsynonymous SNV	g15101:g15101.t1:exon5:c.1588C>T:p.P530S,	g15101	2622	XP_021807096.1	probable glycosyltransferase At3g07620 isoform X1 [Prunus avium]	0.82	sp|Q9FFN2|GLYT3_ARATH	Probable glycosyltransferase At5g03795 OS=Arabidopsis thaliana GN=At5g03795 PE=3 SV=2	0.58	59689.fgenesh2_kg.6__1995__AT5G19670.1	annotation not avaliable	0.72	_	KOG1021	_	GO:0006486|protein glycosylation;GO:0009834|plant-type secondary cell wall biogenesis;GO:0010398|xylogalacturonan metabolic process;GO:0010417|glucuronoxylan biosynthetic process;GO:0015012|heparan sulfate proteoglycan biosynthetic process;GO:0042546|cell wall biogenesis;GO:0045489|pectin biosynthetic process;GO:0045492|xylan biosynthetic process;GO:0060465|pharynx development;GO:0071555|cell wal…	GO:0000139|Golgi membrane;GO:0005768|endosome;GO:0005783|endoplasmic reticulum;GO:0005794|Golgi apparatus;GO:0005802|trans-Golgi network;GO:0016021|integral component of membrane	GO:0016757|transferase activity, transferring glycosyl groups;GO:0019899|enzyme binding;GO:0035252|UDP-xylosyltransferase activity;GO:0042285|xylosyltransferase activity;GO:0047517|1,4-beta-D-xylan synthase activity;GO:0080116|glucuronoxylan glucuronosyltransferase activity;GO:0102983|xylogalacturonan beta-1,3-xylosyltransferase activity	_	_	_	m.7723|g15101.t1:278-2260(+)	complete	PF03016.12|Exostosin|Exostosin family|g15101.t1|m.7723:328-609
C.avellana_Jefferson_00098	92844	T	C.avellana_Jefferson_00098	92844	92844	C	T	exonic	g1563	nonsynonymous SNV	g1563:g1563.t1:exon6:c.1307C>T:p.S436F,	g1563	2695	XP_012828239.1	PREDICTED: uncharacterized protein LOC105949472 [Erythranthe guttata]	0.5	_	_	_	4558.Sb03g001780.1	hypothetical protein	0.44	_	KOG1075	_	_	_	_	_	_	_	m.2416|g1563.t1:2071-2427(+);m.2415|g1563.t1:156-1829(+);m.2417|g1563.t1:1241-1561(-)	complete;complete;complete	_
C.avellana_Jefferson_02785	22599	C	C.avellana_Jefferson_02785	22599	22599	G	C	exonic	g15701	nonsynonymous SNV	g15701:g15701.t1:exon6:c.1180G>C:p.G394R,	g15701	1557	XP_018851886.1	PREDICTED: uncharacterized protein LOC109014031 [Juglans regia]	0.39	sp|P93295|M310_ARATH	Uncharacterized mitochondrial protein AtMg00310 OS=Arabidopsis thaliana GN=AtMg00310 PE=4 SV=1	0.73	39947.LOC_Os12g01900.1	retrotransposon protein, putative, unclassified, expressed	0.47	_	KOG1075	_		GO:0005739|mitochondrion	_	_	_	_	m.8660|g15701.t1:38-1345(+)	complete	PF13456.3|RVT_3|Reverse transcriptase-like|g15701.t1|m.8660:338-434
C.avellana_Jefferson_02819	11122	G	C.avellana_Jefferson_02819	11122	11122	A	G	exonic	g15804	nonsynonymous SNV	g15804:g15804.t1:exon7:c.2122A>G:p.K708E,	g15804	3069	XP_018825945.1	PREDICTED: translocase of chloroplast 159, chloroplastic-like [Juglans regia]	0.45	sp|O81283|TC159_ARATH	Translocase of chloroplast 159, chloroplastic OS=Arabidopsis thaliana GN=TOC159 PE=1 SV=1	0.4	4558.Sb09g004020.1	hypothetical protein	0.42	_	_	NOG269451	GO:0015031|protein transport;GO:0045036|protein targeting to chloroplast;GO:0045037|protein import into chloroplast stroma	GO:0005829|cytosol;GO:0009507|chloroplast;GO:0009536|plastid;GO:0009707|chloroplast outer membrane;GO:0009941|chloroplast envelope;GO:0016020|membrane;GO:0016021|integral component of membrane	GO:0003924|GTPase activity;GO:0004888|transmembrane signaling receptor activity;GO:0004930|G-protein coupled receptor activity;GO:0005525|GTP binding;GO:0016787|hydrolase activity;GO:0016817|hydrolase activity, acting on acid anhydrides;GO:0043024|ribosomal small subunit binding;GO:0046872|metal ion binding;GO:0051087|chaperone binding;GO:0051117|ATPase binding	_	_	_	m.8819|g15804.t1:2-2974(+)	5prime_partial	PF11886.5|TOC159_MAD|Translocase of chloroplast 159/132, membrane anchor domain|g15804.t1|m.8819:751-931;PF11886.5|TOC159_MAD|Translocase of chloroplast 159/132, membrane anchor domain|g15804.t1|m.8819:919-980;PF04548.13|AIG1|AIG1 family|g15804.t1|m.8819:614-639;PF01926.20|MMR_HSR1|50S ribosome-binding GTPase|g15804.t1|m.8819:616-657
C.avellana_Jefferson_02905	22039	G	C.avellana_Jefferson_02905	22039	22039	T	G	exonic	g16074	nonsynonymous SNV	g16074:g16074.t1:exon1:c.128T>G:p.I43S,	g16074	855	XP_021831119.1	uncharacterized protein LOC110771169 [Prunus avium]	0.72	_	_	_	_	_	_	_	_	_	_	_	_	_	_	_	m.9228|g16074.t1:117-698(+)	complete	_
C.avellana_Jefferson_02905	24429	A	C.avellana_Jefferson_02905	24429	24429	G	A	exonic	g16075	nonsynonymous SNV	g16075:g16075.t1:exon1:c.760C>T:p.P254S,	g16075	1073	_	_	_	_	_	_	_	_	_	_	_	_	_	_	_	_	_	_	m.9229|g16075.t1:37-870(+)	complete	_
C.avellana_Jefferson_00104	29710	G	C.avellana_Jefferson_00104	29710	29710	A	G	exonic	g1630	nonsynonymous SNV	g1630:g1630.t1:exon8:c.827A>G:p.N276S,	g1630	1931	XP_018844102.1	PREDICTED: beta-galactosidase 15-like [Juglans regia]	0.83	sp|P49676|BGAL_BRAOL	Beta-galactosidase OS=Brassica oleracea PE=2 SV=1	0.67	_	_	_	_	_	_	GO:0005975|carbohydrate metabolic process;GO:0080167|response to karrikin	GO:0005618|cell wall;GO:0005773|vacuole;GO:0005774|vacuolar membrane;GO:0009505|plant-type cell wall;GO:0009506|plasmodesma;GO:0048046|apoplast	GO:0004565|beta-galactosidase activity;GO:0030246|carbohydrate binding	_	_	_	m.2521|g1630.t1:41-1786(+)	complete	PF01301.16|Glyco_hydro_35|Glycosyl hydrolases family 35|g1630.t1|m.2521:1-88;PF02140.15|Gal_Lectin|Galactose binding lectin domain|g1630.t1|m.2521:505-581
C.avellana_Jefferson_03041	13510	G	C.avellana_Jefferson_03041	13510	13510	A	G	exonic	g16468	nonsynonymous SNV	g16468:g16468.t1:exon1:c.104A>G:p.Q35R,	g16468	2967	XP_018841898.1	PREDICTED: probable starch synthase 4, chloroplastic/amyloplastic [Juglans regia]	0.82	sp|Q0WVX5|SSY4_ARATH	Probable starch synthase 4, chloroplastic/amyloplastic OS=Arabidopsis thaliana GN=SS4 PE=1 SV=1	0.76	4558.Sb09g026570.1	hypothetical protein	0.76	COG0297	_	_	GO:0005978|glycogen biosynthetic process;GO:0005982|starch metabolic process;GO:0010021|amylopectin biosynthetic process;GO:0019252|starch biosynthetic process	GO:0005829|cytosol;GO:0009501|amyloplast;GO:0009507|chloroplast	GO:0004373|glycogen (starch) synthase activity;GO:0009011|starch synthase activity;GO:0016757|transferase activity, transferring glycosyl groups;GO:0016758|transferase activity, transferring hexosyl groups;GO:0033201|alpha-1,4-glucan synthase activity;GO:0042802|identical protein binding;GO:2001070|starch binding	_	_	_	m.9810|g16468.t1:132-2657(+)	complete	PF08323.8|Glyco_transf_5|Starch synthase catalytic domain|g16468.t1|m.9810:378-617;PF13439.3|Glyco_transf_4|Glycosyltransferase Family 4|g16468.t1|m.9810:391-559
C.avellana_Jefferson_03073	15355	C	C.avellana_Jefferson_03073	15355	15355	T	C	exonic	g16563	nonsynonymous SNV	g16563:g16563.t1:exon1:c.482T>C:p.I161T,	g16563	745	XP_008241839.1	PREDICTED: uncharacterized protein LOC103340218 [Prunus mume]	0.53	_	_	_	_	_	_	_	_	_	_	_	_	_	_	_	m.9937|g16563.t1:59-640(+)	complete	_
C.avellana_Jefferson_00107	48843	T	C.avellana_Jefferson_00107	48843	48843	A	T	exonic	g1675	nonsynonymous SNV	g1675:g1675.t1:exon7:c.751A>T:p.S251C,	g1675	1275	XP_018828229.1	PREDICTED: programmed cell death protein 2 [Juglans regia]	0.72	sp|Q2YDC9|PDCD2_BOVIN	Programmed cell death protein 2 OS=Bos taurus GN=PDCD2 PE=2 SV=1	0.42	59689.Al_scaffold_0006_3776	annotation not avaliable	0.63	_	KOG2061	_	GO:0006915|apoptotic process;GO:0006919|activation of cysteine-type endopeptidase activity involved in apoptotic process;GO:0007049|cell cycle;GO:0043065|positive regulation of apoptotic process;GO:1901532|regulation of hematopoietic progenitor cell differentiation;GO:1902035|positive regulation of hematopoietic stem cell proliferation	GO:0005634|nucleus;GO:0005737|cytoplasm;GO:0016020|membrane;GO:0070062|extracellular exosome	GO:0003677|DNA binding;GO:0019899|enzyme binding;GO:0046872|metal ion binding	ko:K14801	TSR4		m.2586|g1675.t1:27-1100(+)	complete	PF04194.10|PDCD2_C|Programmed cell death protein 2, C-terminal putative domain|g1675.t1|m.2586:230-352
C.avellana_Jefferson_03204	7494	T	C.avellana_Jefferson_03204	7494	7494	C	T	exonic	g16971	nonsynonymous SNV	g16971:g16971.t1:exon2:c.541G>A:p.A181T,	g16971	1023	XP_002515175.1	PREDICTED: chitinase 10 [Ricinus communis]	0.95	sp|Q5NB11|CHI10_ORYSJ	Chitinase 10 OS=Oryza sativa subsp. japonica GN=Cht10 PE=2 SV=1	0.86	59689.scaffold_604118.1	annotation not avaliable	0.9	COG3979	KOG4742	_	GO:0000272|polysaccharide catabolic process;GO:0006032|chitin catabolic process;GO:0006040|amino sugar metabolic process;GO:0006952|defense response;GO:0009607|response to biotic stimulus;GO:0009626|plant-type hypersensitive response;GO:0016998|cell wall macromolecule catabolic process;GO:0031640|killing of cells of other organism;GO:0046686|response to cadmium ion;GO:0050832|defense response to …	GO:0005576|extracellular region;GO:0005615|extracellular space;GO:0005618|cell wall;GO:0005773|vacuole;GO:0005774|vacuolar membrane;GO:0005829|cytosol	GO:0004568|chitinase activity;GO:0008061|chitin binding;GO:0008843|endochitinase activity;GO:0016231|beta-N-acetylglucosaminidase activity	_	_	_	m.10533|g16971.t1:3-866(+)	5prime_partial	PF00182.16|Glyco_hydro_19|Chitinase class I|g16971.t1|m.10533:49-281
C.avellana_Jefferson_03281	11027	C	C.avellana_Jefferson_03281	11027	11027	T	C	exonic	g17180	nonsynonymous SNV	g17180:g17180.t1:exon1:c.1403T>C:p.V468A,	g17180	2195	XP_018848904.1	PREDICTED: uncharacterized protein LOC109011949 [Juglans regia]	0.7	sp|Q2QDF6|DET2_GOSHI	Steroid 5-alpha-reductase DET2 OS=Gossypium hirsutum GN=DET2 PE=1 SV=1	0.69	_	_	_	_	_	_	GO:0016132|brassinosteroid biosynthetic process;GO:0055114|oxidation-reduction process;GO:0090377|seed trichome initiation;GO:0090378|seed trichome elongation	GO:0005737|cytoplasm;GO:0016021|integral component of membrane	GO:0003865|3-oxo-5-alpha-steroid 4-dehydrogenase activity;GO:0047751|cholestenone 5-alpha-reductase activity;GO:0050213|progesterone 5-alpha-reductase activity	_	_	_	m.10868|g17180.t1:70-1794(+)	complete	PF03107.13|C1_2|C1 domain|g17180.t1|m.10868:6-55;PF03107.13|C1_2|C1 domain|g17180.t1|m.10868:65-109;PF03107.13|C1_2|C1 domain|g17180.t1|m.10868:120-161;PF03107.13|C1_2|C1 domain|g17180.t1|m.10868:171-221;PF03107.13|C1_2|C1 domain|g17180.t1|m.10868:267-314;PF03107.13|C1_2|C1 domain|g17180.t1|m.10868:324-367;PF07649.9|C1_3|C1-like domain|g17180.t1|m.10868:28-55;PF07649.9|C1_3|C1-like domain|g17180.…
C.avellana_Jefferson_03397	8491	T	C.avellana_Jefferson_03397	8491	8491	C	T	exonic	g17517	nonsynonymous SNV	g17517:g17517.t1:exon1:c.178G>A:p.A60T,	g17517	1005	XP_018813432.1	PREDICTED: uncharacterized protein LOC108985545 [Juglans regia]	0.42	_	_	_	_	_	_	_	_	_	_	_	_	_	_	_	m.11378|g17517.t1:224-880(+)	complete	_
C.avellana_Jefferson_03408	20977	C	C.avellana_Jefferson_03408	20977	20977	A	C	exonic	g17553	nonsynonymous SNV	g17553:g17553.t1:exon1:c.134A>C:p.E45A,	g17553	1584	XP_015891601.1	PREDICTED: F-box protein At1g49360-like [Ziziphus jujuba]	0.59	sp|Q9XIA2|FB49_ARATH	F-box protein At1g49360 OS=Arabidopsis thaliana GN=At1g49360 PE=2 SV=1	0.46	_	_	_	_	_	_	_	_	_	_	_	_	m.11427|g17553.t1:107-487(-);m.11426|g17553.t1:369-1409(+)	complete;complete	_
C.avellana_Jefferson_03443	22222	A	C.avellana_Jefferson_03443	22222	22222	G	A	exonic	g17651	nonsynonymous SNV	g17651:g17651.t1:exon4:c.1715G>A:p.R572K,	g17651	3256	XP_015896475.1	PREDICTED: disease resistance protein RPM1-like [Ziziphus jujuba]	0.67	sp|Q9STE7|R13L3_ARATH	Putative disease resistance RPP13-like protein 3 OS=Arabidopsis thaliana GN=RPP13L3 PE=3 SV=1	0.5	_	_	_	_	_	_	GO:0002230|positive regulation of defense response to virus by host;GO:0002239|response to oomycetes;GO:0006952|defense response;GO:0007165|signal transduction;GO:0009416|response to light stimulus;GO:0009611|response to wounding;GO:0009626|plant-type hypersensitive response;GO:0009637|response to blue light;GO:0009646|response to absence of light;GO:0009751|response to salicylic acid;GO:0009817|…	GO:0000139|Golgi membrane;GO:0005789|endoplasmic reticulum membrane;GO:0005886|plasma membrane	GO:0000166|nucleotide binding;GO:0005524|ATP binding;GO:0030275|LRR domain binding;GO:0043531|ADP binding	ko:K13457	RPM1, RPS3	path:ko04626	m.11571|g17651.t1:101-3133(+)	complete	PF00931.19|NB-ARC|NB-ARC domain|g17651.t1|m.11571:169-463
C.avellana_Jefferson_00117	49106	T	C.avellana_Jefferson_00117	49106	49106	C	T	exonic	g1783	nonsynonymous SNV	g1783:g1783.t1:exon17:c.1910G>A:p.G637E,	g1783	3514	XP_018822250.1	PREDICTED: topless-related protein 1-like isoform X1 [Juglans regia]	0.8	sp|Q0WV90|TPR1_ARATH	Topless-related protein 1 OS=Arabidopsis thaliana GN=TPR1 PE=1 SV=3	0.69	_	_	_	_	_	_	GO:0006351|transcription, DNA-templated;GO:0006355|regulation of transcription, DNA-templated;GO:0009733|response to auxin;GO:0009867|jasmonic acid mediated signaling pathway;GO:0010051|xylem and phloem pattern formation;GO:0010072|primary shoot apical meristem specification;GO:0045892|negative regulation of transcription, DNA-templated	GO:0005634|nucleus;GO:0005829|cytosol	GO:0042802|identical protein binding;GO:0042803|protein homodimerization activity	_	_	_	m.2761|g1783.t1:81-3221(+)	complete	PF00400.29|WD40|WD domain, G-beta repeat|g1783.t1|m.2761:839-873;PF10607.6|CLTH|CTLH/CRA C-terminal to LisH motif domain|g1783.t1|m.2761:44-148
C.avellana_Jefferson_03662	4790	G	C.avellana_Jefferson_03662	4790	4790	C	G	exonic	g18265	nonsynonymous SNV	g18265:g18265.t1:exon1:c.1311C>G:p.H437Q,	g18265	1980	XP_018818308.1	PREDICTED: pentatricopeptide repeat-containing protein At5g59600 [Juglans regia]	0.88	sp|Q9FGR2|PP436_ARATH	Pentatricopeptide repeat-containing protein At5g59600 OS=Arabidopsis thaliana GN=PCMP-E1 PE=2 SV=1	0.79	59689.fgenesh2_kg.8__1911__AT5G59600.1	annotation not avaliable	0.8	_	KOG4197	_	GO:0006397|mRNA processing;GO:0008380|RNA splicing;GO:0009416|response to light stimulus;GO:0009451|RNA modification;GO:0009658|chloroplast organization;GO:0009793|embryo development ending in seed dormancy;GO:0016554|cytidine to uridine editing;GO:0016556|mRNA modification;GO:0031425|chloroplast RNA processing;GO:0031930|mitochondria-nucleus signaling pathway;GO:0040007|growth;GO:0080156|mitocho…	GO:0005739|mitochondrion;GO:0009507|chloroplast;GO:0043231|intracellular membrane-bounded organelle	GO:0003723|RNA binding;GO:0004519|endonuclease activity;GO:0008270|zinc ion binding	_	_	_	m.12495|g18265.t1:85-1761(+)	complete	PF01535.17|PPR|PPR repeat|g18265.t1|m.12495:108-136;PF01535.17|PPR|PPR repeat|g18265.t1|m.12495:179-205;PF01535.17|PPR|PPR repeat|g18265.t1|m.12495:207-237;PF01535.17|PPR|PPR repeat|g18265.t1|m.12495:242-272;PF01535.17|PPR|PPR repeat|g18265.t1|m.12495:277-307;PF01535.17|PPR|PPR repeat|g18265.t1|m.12495:350-377;PF01535.17|PPR|PPR repeat|g18265.t1|m.12495:378-406;PF01535.17|PPR|PPR repeat|g18265.t1…
C.avellana_Jefferson_03743	11840	C	C.avellana_Jefferson_03743	11840	11840	G	C	exonic	g18483	nonsynonymous SNV	g18483:g18483.t1:exon12:c.2785C>G:p.P929A,	g18483	4729	XP_018810596.1	PREDICTED: transcription factor TFIIIB component B''-like isoform X1 [Juglans regia]	0.47	sp|O94481|TFC5_SCHPO	Transcription factor TFIIIB component B'' OS=Schizosaccharomyces pombe (strain 972 / ATCC 24843) GN=bdp1 PE=3 SV=2	0.58	59689.fgenesh2_kg.7__120__AT4G39160.1	annotation not avaliable	0.84	COG5118	KOG2009	_	GO:0006383|transcription by RNA polymerase III;GO:0070898|RNA polymerase III transcriptional preinitiation complex assembly	GO:0000126|transcription factor TFIIIB complex;GO:0005634|nucleus	GO:0001026|TFIIIB-type transcription factor activity;GO:0001156|TFIIIC-class transcription factor binding;GO:0003677|DNA binding	ko:K15198	BDP1, TFC5		m.12818|g18483.t1:166-4509(+)	complete	PF15963.2|Myb_DNA-bind_7|Myb DNA-binding like|g18483.t1|m.12818:1214-1294
C.avellana_Jefferson_03778	11762	A	C.avellana_Jefferson_03778	11762	11762	G	A	exonic	g18570	nonsynonymous SNV	g18570:g18570.t1:exon4:c.976G>A:p.E326K,	g18570	1755	XP_022899556.1	uncharacterized protein LOC111412922 [Olea europaea var. sylvestris]	0.46	_	_	_	39947.LOC_Os07g49500.1	retrotransposon protein, putative, unclassified	0.67	COG2801	KOG0017	_	_	_	_	_	_	_	m.12946|g18570.t1:3-1574(+)	5prime_partial	_
C.avellana_Jefferson_03798	8129	C	C.avellana_Jefferson_03798	8129	8129	T	C	exonic	g18623	nonsynonymous SNV	g18623:g18623.t1:exon1:c.233A>G:p.N78S,	g18623	857	XP_003631639.1	PREDICTED: BURP domain-containing protein BNM2A [Vitis vinifera]	0.71	sp|Q9XI99|USPL1_ARATH	BURP domain protein USPL1 OS=Arabidopsis thaliana GN=USPL1 PE=2 SV=1	0.61	_	_	_	_	_	_	GO:0009555|pollen development;GO:0009651|response to salt stress;GO:0048316|seed development	GO:0000326|protein storage vacuole;GO:0005768|endosome;GO:0005770|late endosome;GO:0005794|Golgi apparatus;GO:0005795|Golgi stack;GO:0005802|trans-Golgi network;GO:0043668|exine	_	_	_	_	m.13020|g18623.t1:2-757(+)	5prime_partial	PF03181.12|BURP|BURP domain|g18623.t1|m.13020:39-249
C.avellana_Jefferson_03814	22589	C	C.avellana_Jefferson_03814	22589	22589	G	C	exonic	g18670	nonsynonymous SNV	g18670:g18670.t1:exon1:c.187G>C:p.V63L,	g18670	931	XP_018835211.1	PREDICTED: G-type lectin S-receptor-like serine/threonine-protein kinase At4g27290 isoform X1 [Juglans regia]	0.81	sp|O81832|Y4729_ARATH	G-type lectin S-receptor-like serine/threonine-protein kinase At4g27290 OS=Arabidopsis thaliana GN=At4g27290 PE=3 SV=4	0.67	_	_	_	_	_	_	GO:0006468|protein phosphorylation;GO:0009738|abscisic acid-activated signaling pathway;GO:0009816|defense response to bacterium, incompatible interaction;GO:0034613|cellular protein localization;GO:0046777|protein autophosphorylation;GO:0048544|recognition of pollen;GO:0060320|rejection of self pollen;GO:0071215|cellular response to abscisic acid stimulus;GO:0071446|cellular response to salicyli…	GO:0005634|nucleus;GO:0005773|vacuole;GO:0005829|cytosol;GO:0005886|plasma membrane;GO:0009506|plasmodesma;GO:0016021|integral component of membrane	GO:0004672|protein kinase activity;GO:0004674|protein serine/threonine kinase activity;GO:0004675|transmembrane receptor protein serine/threonine kinase activity;GO:0005516|calmodulin binding;GO:0005524|ATP binding;GO:0030246|carbohydrate binding;GO:0031625|ubiquitin protein ligase binding;GO:0042802|identical protein binding	ko:K04733	IRAK4	path:ko04064;path:ko04620;path:ko04621;path:ko04624;path:ko04722;path:ko05133;path:ko05140;path:ko05142;path:ko05145;path:ko05152;path:ko05162;path:ko05164	m.13089|g18670.t1:48-893(+)	complete	PF01453.21|B_lectin|D-mannose binding lectin|g18670.t1|m.13089:73-179
C.avellana_Jefferson_03854	18370	A	C.avellana_Jefferson_03854	18370	18370	G	A	exonic	g18769	nonsynonymous SNV	g18769:g18769.t1:exon1:c.1121C>T:p.P374L,	g18769	2529	XP_018832947.1	PREDICTED: protein phosphatase 2C 32-like [Juglans regia]	0.9	sp|Q8RWN7|P2C32_ARATH	Protein phosphatase 2C 32 OS=Arabidopsis thaliana GN=POL PE=1 SV=2	0.71	59689.scaffold_403664.1	annotation not avaliable	0.73	_	KOG0700	_	GO:0006355|regulation of transcription, DNA-templated;GO:0006952|defense response;GO:0007275|multicellular organism development;GO:0009826|unidimensional cell growth;GO:0009933|meristem structural organization;GO:0010074|maintenance of meristem identity;GO:0048366|leaf development	GO:0005634|nucleus;GO:0005886|plasma membrane	GO:0004722|protein serine/threonine phosphatase activity;GO:0005543|phospholipid binding;GO:0046872|metal ion binding	_	_	_	m.13238|g18769.t1:52-2307(+)	complete	_
C.avellana_Jefferson_00126	90878	A	C.avellana_Jefferson_00126	90878	90878	C	A	exonic	g1880	nonsynonymous SNV	g1880:g1880.t1:exon6:c.716G>T:p.G239V,	g1880	2376	XP_022773567.1	probable leucine-rich repeat receptor-like protein kinase At5g49770 [Durio zibethinus]	0.7	sp|Q9LT96|Y5977_ARATH	Probable leucine-rich repeat receptor-like protein kinase At5g49770 OS=Arabidopsis thaliana GN=At5g49770 PE=2 SV=1	0.58	59689.fgenesh2_kg.2__2265__AT1G79620.1	annotation not avaliable	0.67	COG0515	KOG0619;KOG1187	_	GO:0006468|protein phosphorylation;GO:0007166|cell surface receptor signaling pathway;GO:0007338|single fertilization;GO:0009611|response to wounding;GO:0009620|response to fungus;GO:0009741|response to brassinosteroid;GO:0009826|unidimensional cell growth;GO:0032502|developmental process;GO:0042742|defense response to bacterium;GO:0046777|protein autophosphorylation;GO:0051924|regulation of calc…	GO:0005886|plasma membrane;GO:0009506|plasmodesma;GO:0009507|chloroplast;GO:0009705|plant-type vacuole membrane;GO:0016020|membrane;GO:0016021|integral component of membrane;GO:0016324|apical plasma membrane;GO:0090404|pollen tube tip	GO:0004672|protein kinase activity;GO:0004674|protein serine/threonine kinase activity;GO:0004675|transmembrane receptor protein serine/threonine kinase activity;GO:0005199|structural constituent of cell wall;GO:0005524|ATP binding;GO:0019901|protein kinase binding	_	_	_	m.2905|g1880.t1:1-2244(+)	5prime_partial	PF07714.14|Pkinase_Tyr|Protein tyrosine kinase|g1880.t1|m.2905:387-655;PF00069.22|Pkinase|Protein kinase domain|g1880.t1|m.2905:384-656
C.avellana_Jefferson_03938	8004	A	C.avellana_Jefferson_03938	8004	8004	G	A	exonic	g18975	nonsynonymous SNV	g18975:g18975.t1:exon1:c.256G>A:p.E86K,	g18975	1321	XP_018814221.1	PREDICTED: 1-aminocyclopropane-1-carboxylate oxidase homolog 1-like [Juglans regia]	0.8	sp|Q84MB3|ACCH1_ARATH	1-aminocyclopropane-1-carboxylate oxidase homolog 1 OS=Arabidopsis thaliana GN=At1g06620 PE=2 SV=1	0.71	_	_	_	_	_	_	GO:0002229|defense response to oomycetes;GO:0002239|response to oomycetes;GO:0009617|response to bacterium;GO:0009620|response to fungus;GO:0009693|ethylene biosynthetic process;GO:0009699|phenylpropanoid biosynthetic process;GO:0009751|response to salicylic acid;GO:0009805|coumarin biosynthetic process;GO:0009813|flavonoid biosynthetic process;GO:0009820|alkaloid metabolic process;GO:0009835|fru…	GO:0005634|nucleus;GO:0005737|cytoplasm;GO:0009506|plasmodesma	GO:0009815|1-aminocyclopropane-1-carboxylate oxidase activity;GO:0016491|oxidoreductase activity;GO:0016706|oxidoreductase activity, acting on paired donors, with incorporation or reduction of molecular oxygen, 2-oxoglutarate as one donor, and incorporation of one atom each of oxygen into both donors;GO:0016740|transferase activity;GO:0031418|L-ascorbic acid binding;GO:0045486|naringenin 3-dioxyg…	_	_	_	m.13548|g18975.t1:1-1203(+)	5prime_partial	PF03171.17|2OG-FeII_Oxy|2OG-Fe(II) oxygenase superfamily|g18975.t1|m.13548:246-347;PF14226.3|DIOX_N|non-haem dioxygenase in morphine synthesis N-terminal|g18975.t1|m.13548:90-189
C.avellana_Jefferson_00008	95721	T	C.avellana_Jefferson_00008	95721	95721	C	T	exonic	g191	nonsynonymous SNV	g191:g191.t1:exon2:c.88G>A:p.V30M,	g191	706	CAN66875.1	hypothetical protein VITISV_009275 [Vitis vinifera]	0.96	_	_	_	_	_	_	_	_	_	_	_	_	_	_	_	m.292|g191.t1:86-490(+)	complete	_
C.avellana_Jefferson_04064	6884	T	C.avellana_Jefferson_04064	6884	6884	A	T	exonic	g19294	nonsynonymous SNV	g19294:g19294.t1:exon1:c.647A>T:p.Q216L,	g19294	4424	XP_018811278.1	PREDICTED: putative disease resistance RPP13-like protein 1 isoform X1 [Juglans regia]	0.76	sp|Q9LRR4|R13L1_ARATH	Putative disease resistance RPP13-like protein 1 OS=Arabidopsis thaliana GN=RPPL1 PE=3 SV=1	0.6	_	_	_	_	_	_	GO:0002230|positive regulation of defense response to virus by host;GO:0002239|response to oomycetes;GO:0006952|defense response;GO:0007165|signal transduction;GO:0008219|cell death;GO:0009416|response to light stimulus;GO:0009611|response to wounding;GO:0009615|response to virus;GO:0009626|plant-type hypersensitive response;GO:0009637|response to blue light;GO:0009646|response to absence of ligh…	GO:0005622|intracellular;GO:0005886|plasma membrane;GO:0009506|plasmodesma	GO:0000166|nucleotide binding;GO:0005524|ATP binding;GO:0038023|signaling receptor activity;GO:0042802|identical protein binding;GO:0043531|ADP binding	_	_	_	m.14023|g19294.t1:43-4302(+)	complete	PF00931.19|NB-ARC|NB-ARC domain|g19294.t1|m.14023:177-461
C.avellana_Jefferson_04185	20865	T	C.avellana_Jefferson_04185	20865	20865	C	T	exonic	g19586	nonsynonymous SNV	g19586:g19586.t1:exon1:c.826G>A:p.A276T,	g19586	2226	XP_018824297.1	PREDICTED: uncharacterized protein LOC108993740 [Juglans regia]	0.64	_	_	_	4558.Sb10g026363.1	hypothetical protein	0.5	COG2801	KOG0017;KOG1578	_	_	_	_	_	_	_	m.14481|g19586.t1:3-1955(+)	5prime_partial	PF03732.14|Retrotrans_gag|Retrotransposon gag protein|g19586.t1|m.14481:131-219;PF13650.3|Asp_protease_2|Aspartyl protease|g19586.t1|m.14481:364-439;PF13975.3|gag-asp_proteas|gag-polyprotein putative aspartyl protease|g19586.t1|m.14481:363-452;PF08284.8|RVP_2|Retroviral aspartyl protease|g19586.t1|m.14481:372-452
C.avellana_Jefferson_04263	13502	A	C.avellana_Jefferson_04263	13502	13502	G	A	exonic	g19778	nonsynonymous SNV	g19778:g19778.t1:exon6:c.655C>T:p.R219W,	g19778	1853	XP_018835161.1	PREDICTED: protein GLE1 isoform X1 [Juglans regia]	0.87	sp|Q0WPZ7|GLE1_ARATH	Protein GLE1 OS=Arabidopsis thaliana GN=GLE1 PE=1 SV=1	0.64	59689.scaffold_101463.1	annotation not avaliable	0.63	_	KOG2412	_	GO:0006406|mRNA export from nucleus;GO:0006446|regulation of translational initiation;GO:0006449|regulation of translational termination;GO:0016973|poly(A)+ mRNA export from nucleus;GO:0048316|seed development	GO:0005635|nuclear envelope;GO:0005737|cytoplasm;GO:0044614|nuclear pore cytoplasmic filaments	GO:0000822|inositol hexakisphosphate binding;GO:0005543|phospholipid binding;GO:0031369|translation initiation factor binding	ko:K18723	GLE1		m.14785|g19778.t1:72-1214(+)	complete	_
C.avellana_Jefferson_04324	960	C	C.avellana_Jefferson_04324	960	960	T	C	exonic	g19934	nonsynonymous SNV	g19934:g19934.t1:exon2:c.611T>C:p.I204T,	g19934	2176	XP_018824297.1	PREDICTED: uncharacterized protein LOC108993740 [Juglans regia]	0.56	_	_	_	39947.LOC_Os06g39020.1	retrotransposon protein, putative, unclassified	0.44	COG2801	KOG0017;KOG1578	_	_	_	_	_	_	_	m.15029|g19934.t1:1-1896(+)	5prime_partial	PF03732.14|Retrotrans_gag|Retrotransposon gag protein|g19934.t1|m.15029:197-286
C.avellana_Jefferson_04373	16534	T	C.avellana_Jefferson_04373	16534	16534	C	T	exonic	g20039	nonsynonymous SNV	g20039:g20039.t1:exon7:c.1027G>A:p.E343K,	g20039	1536	XP_018819418.1	PREDICTED: uncharacterized protein LOC108990031 [Juglans regia]	0.84	_	_	_	39947.LOC_Os03g21630.1	PRC-barrel domain protein, putative, expressed	0.77	_	_	NOG10933	_	_	_	_	_	_	m.56|g20039.t1:58-1119(+)	complete	_
C.avellana_Jefferson_04494	3954	A	C.avellana_Jefferson_04494	3954	3954	T	A	exonic	g20302	nonsynonymous SNV	g20302:g20302.t1:exon2:c.759A>T:p.Q253H,	g20302	1386	_	_	_	_	_	_	_	_	_	_	_	_	_	_	_	_	_	_	m.475|g20302.t1:101-1198(+)	complete	PF08268.9|FBA_3|F-box associated domain|g20302.t1|m.475:229-307
C.avellana_Jefferson_04570	13949	C	C.avellana_Jefferson_04570	13949	13949	T	C	exonic	g20468	nonsynonymous SNV	g20468:g20468.t1:exon2:c.409A>G:p.N137D,	g20468	3412	XP_018829501.1	PREDICTED: uncharacterized protein LOC108997608 [Juglans regia]	0.57	_	_	_	15368.BRADI3G57170.1	annotation not avaliable	0.51	_	KOG1075	_	_	_	_	_	_	_	m.717|g20468.t1:1-3285(+)	5prime_partial	PF14111.3|DUF4283|Domain of unknown function (DUF4283)|g20468.t1|m.717:904-1047
C.avellana_Jefferson_04701	15193	A	C.avellana_Jefferson_04701	15193	15193	G	A	exonic	g20762	nonsynonymous SNV	g20762:g20762.t1:exon3:c.539C>T:p.A180V,	g20762	1296	XP_018827509.1	PREDICTED: methylthioribose kinase-like [Juglans regia]	0.95	sp|Q9C6D2|MTK_ARATH	Methylthioribose kinase OS=Arabidopsis thaliana GN=MTK PE=1 SV=1	0.89	_	_	_	_	_	_	GO:0019509|L-methionine salvage from methylthioadenosine;GO:0071281|cellular response to iron ion;GO:0071369|cellular response to ethylene stimulus;GO:0071732|cellular response to nitric oxide	GO:0005829|cytosol	GO:0005524|ATP binding;GO:0042802|identical protein binding;GO:0046522|S-methyl-5-thioribose kinase activity	ko:K00899	mtnK	path:ko00270;path:ko01100	m.1153|g20762.t1:60-1106(+)	complete	PF01636.20|APH|Phosphotransferase enzyme family|g20762.t1|m.1153:36-270
C.avellana_Jefferson_04739	12754	T	C.avellana_Jefferson_04739	12754	12754	C	T	exonic	g20847	nonsynonymous SNV	g20847:g20847.t1:exon2:c.110G>A:p.S37N,	g20847	751	XP_018825625.1	PREDICTED: uncharacterized protein LOC108994758 [Juglans regia]	0.71	_	_	_	_	_	_	_	_	_	_	_	_	_	_	_	m.1279|g20847.t1:1-642(+)	5prime_partial	_
C.avellana_Jefferson_04809	9876	T	C.avellana_Jefferson_04809	9876	9876	C	T	exonic	g21008	nonsynonymous SNV	g21008:g21008.t1:exon1:c.710C>T:p.T237I,	g21008	2033	XP_020986514.1	protein FAR1-RELATED SEQUENCE 5-like [Arachis duranensis]	0.71	sp|Q9SZL8|FRS5_ARATH	Protein FAR1-RELATED SEQUENCE 5 OS=Arabidopsis thaliana GN=FRS5 PE=1 SV=1	0.49	4558.Sb01g004013.1	hypothetical protein	0.66	_	_	NOG281616	GO:0006351|transcription, DNA-templated;GO:0006355|regulation of transcription, DNA-templated;GO:0007623|circadian rhythm;GO:0009585|red, far-red light phototransduction;GO:0009639|response to red or far red light;GO:0010017|red or far-red light signaling pathway;GO:0010018|far-red light signaling pathway;GO:0010218|response to far red light;GO:0042753|positive regulation of circadian rhythm;GO:0…	GO:0005634|nucleus;GO:0009506|plasmodesma	GO:0003700|DNA binding transcription factor activity;GO:0008270|zinc ion binding	ko:K17604	ZSWIM3		m.1508|g21008.t1:1-1818(+)	5prime_partial	PF10551.6|MULE|MULE transposase domain|g21008.t1|m.1508:180-274;PF03101.12|FAR1|FAR1 DNA-binding domain|g21008.t1|m.1508:2-60;PF04434.14|SWIM|SWIM zinc finger|g21008.t1|m.1508:462-494
C.avellana_Jefferson_04831	1766	C	C.avellana_Jefferson_04831	1766	1766	G	C	exonic	g21051	nonsynonymous SNV	g21051:g21051.t1:exon1:c.819C>G:p.D273E,	g21051	1978	XP_018808893.1	PREDICTED: probable inorganic phosphate transporter 1-3 [Juglans regia]	0.83	sp|Q96303|PHT14_ARATH	Inorganic phosphate transporter 1-4 OS=Arabidopsis thaliana GN=PHT1-4 PE=1 SV=1	0.82	_	_	_	_	_	_	GO:0006797|polyphosphate metabolic process;GO:0006817|phosphate ion transport;GO:0006828|manganese ion transport;GO:0009737|response to abscisic acid;GO:0016036|cellular response to phosphate starvation;GO:0097080|plasma membrane selenite transport;GO:1901684|arsenate ion transmembrane transport;GO:1904728|positive regulation of replicative senescence	GO:0005634|nucleus;GO:0005773|vacuole;GO:0005794|Golgi apparatus;GO:0005886|plasma membrane;GO:0005887|integral component of plasma membrane;GO:0009506|plasmodesma;GO:0016020|membrane;GO:0016021|integral component of membrane	GO:0005315|inorganic phosphate transmembrane transporter activity;GO:0005384|manganese ion transmembrane transporter activity;GO:0015114|phosphate ion transmembrane transporter activity;GO:0015293|symporter activity;GO:0015415|ATPase-coupled phosphate ion transmembrane transporter activity;GO:0097079|selenite:proton symporter activity;GO:1901683|arsenate ion transmembrane transporter activity	ko:K08176	PHO84		m.1568|g21051.t1:228-1844(+)	complete	PF00083.21|Sugar_tr|Sugar (and other) transporter|g21051.t1|m.1568:27-325;PF00083.21|Sugar_tr|Sugar (and other) transporter|g21051.t1|m.1568:360-524;PF07690.13|MFS_1|Major Facilitator Superfamily|g21051.t1|m.1568:72-466
C.avellana_Jefferson_04958	1372	G	C.avellana_Jefferson_04958	1372	1372	C	G	exonic	g21315	nonsynonymous SNV	g21315:g21315.t1:exon1:c.13C>G:p.L5V,	g21315	710	XP_018815508.1	PREDICTED: cytochrome P450 705A5-like [Juglans regia]	0.69	sp|O81973|C93A3_SOYBN	Cytochrome P450 93A3 OS=Glycine max GN=CYP93A3 PE=2 SV=1	0.56	_	_	_	_	_	_	GO:0006952|defense response;GO:0009958|positive gravitropism;GO:0010286|heat acclimation;GO:0016102|diterpenoid biosynthetic process;GO:0042343|indole glucosinolate metabolic process;GO:0044550|secondary metabolite biosynthetic process;GO:0048364|root development;GO:0051554|flavonol metabolic process;GO:0055114|oxidation-reduction process;GO:0080003|thalianol metabolic process;GO:0098542|defense …	GO:0005783|endoplasmic reticulum;GO:0005789|endoplasmic reticulum membrane;GO:0009506|plasmodesma;GO:0016020|membrane;GO:0016021|integral component of membrane;GO:0043231|intracellular membrane-bounded organelle	GO:0004497|monooxygenase activity;GO:0005506|iron ion binding;GO:0016705|oxidoreductase activity, acting on paired donors, with incorporation or reduction of molecular oxygen;GO:0016709|oxidoreductase activity, acting on paired donors, with incorporation or reduction of molecular oxygen, NAD(P)H as one donor, and incorporation of one atom of oxygen;GO:0018674|(S)-limonene 3-monooxygenase activity…	ko:K07418	CYP2J	path:ko00590;path:ko00591;path:ko01100;path:ko04212;path:ko04726;path:ko04750;path:ko04913	m.1966|g21315.t1:105-560(+)	complete	PF00067.19|p450|Cytochrome P450|g21315.t1|m.1966:19-95
C.avellana_Jefferson_04985	14478	A	C.avellana_Jefferson_04985	14478	14478	C	A	exonic	g21362	nonsynonymous SNV	g21362:g21362.t1:exon1:c.106G>T:p.A36S,	g21362	776	_	_	_	_	_	_	_	_	_	_	_	_	_	_	_	_	_	_	_	_	_
C.avellana_Jefferson_05024	10274	C	C.avellana_Jefferson_05024	10274	10274	G	C	exonic	g21444	nonsynonymous SNV	g21444:g21444.t1:exon1:c.99C>G:p.D33E,	g21444	366	XP_017227190.1	PREDICTED: uncharacterized protein LOC108203016 [Daucus carota subsp. sativus]	0.75	sp|Q8GYH5|BAD1_ARATH	Ankyrin repeat-containing protein BDA1 OS=Arabidopsis thaliana GN=BAD1 PE=1 SV=1	0.61	_	_	_	_	_	_	GO:0009751|response to salicylic acid;GO:0045087|innate immune response	GO:0005886|plasma membrane;GO:0016021|integral component of membrane	_	_	_	_	_	_	_
C.avellana_Jefferson_05084	10937	T	C.avellana_Jefferson_05084	10937	10937	C	T	exonic	g21576	nonsynonymous SNV	g21576:g21576.t1:exon3:c.377G>A:p.R126H,	g21576	835	XP_018852559.1	PREDICTED: uncharacterized protein LOC109014515 [Juglans regia]	0.85	_	_	_	39947.LOC_Os08g22660.1	retrotransposon, putative, centromere-specific	0.72	COG2801	KOG0017	_	_	_	_	_	_	_	m.2344|g21576.t1:169-657(+)	complete	_
C.avellana_Jefferson_05199	1480	A	C.avellana_Jefferson_05199	1480	1480	G	A	exonic	g21801	nonsynonymous SNV	g21801:g21801.t1:exon2:c.634G>A:p.D212N,	g21801	2494	XP_018810451.1	PREDICTED: putative disease resistance RPP13-like protein 1 [Juglans regia]	0.43	sp|Q9LRR4|R13L1_ARATH	Putative disease resistance RPP13-like protein 1 OS=Arabidopsis thaliana GN=RPPL1 PE=3 SV=1	0.39	_	_	_	_	_	_	GO:0006952|defense response;GO:0007165|signal transduction;GO:0009626|plant-type hypersensitive response	GO:0005886|plasma membrane	GO:0005524|ATP binding;GO:0043531|ADP binding	_	_	_	m.2687|g21801.t1:2-2116(+)	5prime_partial	_
C.avellana_Jefferson_05288	17048	A	C.avellana_Jefferson_05288	17048	17048	T	A	exonic	g21966	nonsynonymous SNV	g21966:g21966.t1:exon2:c.176A>T:p.D59V,	g21966	3392	_	_	_	_	_	_	_	_	_	_	_	_	_	_	_	_	_	_	m.2936|g21966.t1:3-3218(+)	5prime_partial	_
C.avellana_Jefferson_05494	15757	G	C.avellana_Jefferson_05494	15757	15757	A	G	exonic	g22333	nonsynonymous SNV	g22333:g22333.t1:exon3:c.938T>C:p.V313A,	g22333	3168	XP_018805290.1	PREDICTED: glutamate receptor 2.7-like isoform X1 [Juglans regia]	0.72	sp|Q8LGN0|GLR27_ARATH	Glutamate receptor 2.7 OS=Arabidopsis thaliana GN=GLR2.7 PE=2 SV=3	0.5	_	_	_	_	_	_	GO:0000165|MAPK cascade;GO:0001508|action potential;GO:0001662|behavioral fear response;GO:0001666|response to hypoxia;GO:0001701|in utero embryonic development;GO:0001964|startle response;GO:0001967|suckling behavior;GO:0001975|response to amphetamine;GO:0006810|transport;GO:0006812|cation transport;GO:0006813|potassium ion transport;GO:0006814|sodium ion transport;GO:0006816|calcium ion transpo…	GO:0005622|intracellular;GO:0005773|vacuole;GO:0005886|plasma membrane;GO:0005887|integral component of plasma membrane;GO:0008021|synaptic vesicle;GO:0009506|plasmodesma;GO:0009507|chloroplast;GO:0009536|plastid;GO:0009986|cell surface;GO:0014069|postsynaptic density;GO:0016020|membrane;GO:0016021|integral component of membrane;GO:0017146|NMDA selective glutamate receptor complex;GO:0030018|Z di…	GO:0004930|G-protein coupled receptor activity;GO:0004970|ionotropic glutamate receptor activity;GO:0004972|NMDA glutamate receptor activity;GO:0005088|Ras guanyl-nucleotide exchange factor activity;GO:0005102|signaling receptor binding;GO:0005149|interleukin-1 receptor binding;GO:0005234|extracellularly glutamate-gated ion channel activity;GO:0005261|cation channel activity;GO:0005262|calcium ch…	ko:K05387	GRIP		m.3499|g22333.t1:142-3051(+)	complete	PF01094.25|ANF_receptor|Receptor family ligand binding region|g22333.t1|m.3499:72-185;PF01094.25|ANF_receptor|Receptor family ligand binding region|g22333.t1|m.3499:183-413;PF00060.23|Lig_chan|Ligand-gated ion channel|g22333.t1|m.3499:626-875;PF13458.3|Peripla_BP_6|Periplasmic binding protein|g22333.t1|m.3499:45-411;PF00497.17|SBP_bac_3|Bacterial extracellular solute-binding proteins, family 3|g2…
C.avellana_Jefferson_05661	7154	T	C.avellana_Jefferson_05661	7154	7154	C	T	exonic	g22635	nonsynonymous SNV	g22635:g22635.t1:exon6:c.1007C>T:p.T336I,	g22635	1842	XP_018847609.1	PREDICTED: mediator of RNA polymerase II transcription subunit 33B-like [Juglans regia]	0.8	sp|Q9LUG9|MD33A_ARATH	Mediator of RNA polymerase II transcription subunit 33A OS=Arabidopsis thaliana GN=MED33A PE=1 SV=1	0.62	_	_	_	_	_	_	GO:0006351|transcription, DNA-templated;GO:0006355|regulation of transcription, DNA-templated;GO:0009698|phenylpropanoid metabolic process;GO:2000762|regulation of phenylpropanoid metabolic process	GO:0016020|membrane;GO:0016592|mediator complex	_	_	_	_	m.3935|g22635.t1:183-1757(+)	complete	_
C.avellana_Jefferson_05728	10248	T	C.avellana_Jefferson_05728	10248	10248	C	T	exonic	g22742	nonsynonymous SNV	g22742:g22742.t1:exon1:c.152G>A:p.R51Q,	g22742	3585	XP_018859279.1	PREDICTED: receptor-like protein 12 [Juglans regia]	0.47	sp|Q9C9H7|RLP12_ARATH	Receptor-like protein 12 OS=Arabidopsis thaliana GN=RLP12 PE=2 SV=2	0.59	_	_	_	_	_	_	GO:0002237|response to molecule of bacterial origin;GO:0002238|response to molecule of fungal origin;GO:0002240|response to molecule of oomycetes origin;GO:0009620|response to fungus;GO:0009826|unidimensional cell growth;GO:0010204|defense response signaling pathway, resistance gene-independent;GO:0032491|detection of molecule of fungal origin;GO:0045851|pH reduction;GO:0050832|defense response t…	GO:0005886|plasma membrane;GO:0016021|integral component of membrane	GO:0001653|peptide receptor activity;GO:0004674|protein serine/threonine kinase activity;GO:0004888|transmembrane signaling receptor activity;GO:0005524|ATP binding	_	_	_	m.4117|g22742.t1:2-3304(+)	5prime_partial	PF13855.3|LRR_8|Leucine rich repeat|g22742.t1|m.4117:366-425;PF13855.3|LRR_8|Leucine rich repeat|g22742.t1|m.4117:626-685;PF13855.3|LRR_8|Leucine rich repeat|g22742.t1|m.4117:808-865;PF08263.9|LRRNT_2|Leucine rich repeat N-terminal domain|g22742.t1|m.4117:31-71;PF08263.9|LRRNT_2|Leucine rich repeat N-terminal domain|g22742.t1|m.4117:297-337;PF00560.30|LRR_1|Leucine Rich Repeat|g22742.t1|m.4117:72…
C.avellana_Jefferson_05919	13699	G	C.avellana_Jefferson_05919	13699	13699	A	G	exonic	g23083	nonsynonymous SNV	g23083:g23083.t1:exon5:c.1591A>G:p.R531G,	g23083	2577	_	_	_	_	_	_	_	_	_	_	_	_	_	_	_	_	_	_	m.4635|g23083.t1:240-2027(+)	complete	_
C.avellana_Jefferson_06004	12490	A	C.avellana_Jefferson_06004	12490	12490	C	A	exonic	g23232	nonsynonymous SNV	g23232:g23232.t1:exon1:c.35C>A:p.P12H,	g23232	1055	XP_018858669.1	PREDICTED: uncharacterized protein LOC109020620 [Juglans regia]	0.72	_	_	_	_	_	_	_	_	_	_	_	_	_	_	_	m.4855|g23232.t1:3-1025(+)	5prime_partial	_
C.avellana_Jefferson_06022	3593	A	C.avellana_Jefferson_06022	3593	3593	T	A	exonic	g23256	nonsynonymous SNV	g23256:g23256.t1:exon2:c.631T>A:p.F211I,	g23256	2344	XP_018826319.1	PREDICTED: UDP-glycosyltransferase 90A1-like [Juglans regia]	0.51	sp|Q9ZVX4|U90A1_ARATH	UDP-glycosyltransferase 90A1 OS=Arabidopsis thaliana GN=UGT90A1 PE=2 SV=1	0.46	59689.fgenesh2_kg.3__3269__AT2G16890.2	annotation not avaliable	0.48	_	KOG1192	_	GO:0006952|defense response;GO:0008152|metabolic process;GO:0009636|response to toxic substance;GO:0016131|brassinosteroid metabolic process;GO:0051555|flavonol biosynthetic process;GO:0051707|response to other organism;GO:0098754|detoxification	GO:0005829|cytosol;GO:0016021|integral component of membrane;GO:0043231|intracellular membrane-bounded organelle	GO:0008194|UDP-glycosyltransferase activity;GO:0016758|transferase activity, transferring hexosyl groups;GO:0033837|anthocyanin 3'-O-beta-glucosyltransferase activity;GO:0035251|UDP-glucosyltransferase activity;GO:0042802|identical protein binding;GO:0046527|glucosyltransferase activity;GO:0047893|flavonol 3-O-glucosyltransferase activity;GO:0050004|isoflavone 7-O-glucosyltransferase activity;GO:…	_	_	_	m.4895|g23256.t1:70-2259(+)	complete	PF00201.15|UDPGT|UDP-glucoronosyl and UDP-glucosyl transferase|g23256.t1|m.4895:458-576;PF00201.15|UDPGT|UDP-glucoronosyl and UDP-glucosyl transferase|g23256.t1|m.4895:613-664
C.avellana_Jefferson_06042	5826	G	C.avellana_Jefferson_06042	5826	5826	A	G	exonic	g23289	nonsynonymous SNV	g23289:g23289.t1:exon1:c.235T>C:p.S79P,	g23289	935	_	_	_	_	_	_	_	_	_	_	_	_	_	_	_	_	_	_	m.4942|g23289.t1:352-777(+);m.4945|g23289.t1:3-359(+)	complete;complete	_
C.avellana_Jefferson_06076	11348	A	C.avellana_Jefferson_06076	11348	11348	G	A	exonic	g23344	nonsynonymous SNV	g23344:g23344.t1:exon1:c.179G>A:p.R60K,	g23344	556	XP_006423640.1	hypothetical protein CICLE_v10027962mg [Citrus clementina]	0.87	sp|Q9LXA5|LRK91_ARATH	L-type lectin-domain containing receptor kinase IX.1 OS=Arabidopsis thaliana GN=LECRK91 PE=1 SV=1	0.72	_	_	_	_	_	_	GO:0000160|phosphorelay signal transduction system;GO:0002229|defense response to oomycetes;GO:0006468|protein phosphorylation;GO:0006952|defense response;GO:0007166|cell surface receptor signaling pathway;GO:0009736|cytokinin-activated signaling pathway;GO:0009737|response to abscisic acid;GO:0009738|abscisic acid-activated signaling pathway;GO:0009845|seed germination;GO:0010726|positive regula…	GO:0005622|intracellular;GO:0005886|plasma membrane;GO:0009506|plasmodesma;GO:0016021|integral component of membrane	GO:0004674|protein serine/threonine kinase activity;GO:0004675|transmembrane receptor protein serine/threonine kinase activity;GO:0005524|ATP binding;GO:0030246|carbohydrate binding	ko:K04733	IRAK4	path:ko04064;path:ko04620;path:ko04621;path:ko04624;path:ko04722;path:ko05133;path:ko05140;path:ko05142;path:ko05145;path:ko05152;path:ko05162;path:ko05164	m.5032|g23344.t1:1-477(+)	5prime_partial	PF00069.22|Pkinase|Protein kinase domain|g23344.t1|m.5032:3-132;PF07714.14|Pkinase_Tyr|Protein tyrosine kinase|g23344.t1|m.5032:3-63
C.avellana_Jefferson_06437	2156	C	C.avellana_Jefferson_06437	2156	2156	A	C	exonic	g23895	nonsynonymous SNV	g23895:g23895.t1:exon3:c.541A>C:p.M181L,	g23895	873	XP_018839170.1	PREDICTED: uncharacterized protein LOC109004924 [Juglans regia]	0.61	_	_	_	_	_	_	_	_	_	_	_	_	_	_	_	m.5829|g23895.t1:180-773(+)	complete	PF13966.3|zf-RVT|zinc-binding in reverse transcriptase|g23895.t1|m.5829:91-175
C.avellana_Jefferson_06529	6159	T	C.avellana_Jefferson_06529	6159	6159	C	T	exonic	g24030	nonsynonymous SNV	g24030:g24030.t1:exon2:c.1057G>A:p.D353N,	g24030	1326	XP_018847204.1	PREDICTED: leucoanthocyanidin dioxygenase [Juglans regia]	0.96	sp|P51091|LDOX_MALDO	Leucoanthocyanidin dioxygenase OS=Malus domestica GN=ANS PE=2 SV=1	0.93	59689.fgenesh2_kg.7__2013__AT4G22880.1	annotation not avaliable	0.91	COG3491	KOG0143	_	GO:0002229|defense response to oomycetes;GO:0002239|response to oomycetes;GO:0007033|vacuole organization;GO:0009611|response to wounding;GO:0009617|response to bacterium;GO:0009620|response to fungus;GO:0009699|phenylpropanoid biosynthetic process;GO:0009718|anthocyanin-containing compound biosynthetic process;GO:0009733|response to auxin;GO:0009751|response to salicylic acid;GO:0009753|response…	GO:0005634|nucleus;GO:0005737|cytoplasm	GO:0016740|transferase activity;GO:0031418|L-ascorbic acid binding;GO:0045431|flavonol synthase activity;GO:0045486|naringenin 3-dioxygenase activity;GO:0046872|metal ion binding;GO:0050589|leucocyanidin oxygenase activity;GO:0051213|dioxygenase activity	ko:K05277	ANS	path:ko00941;path:ko01100;path:ko01110	m.6023|g24030.t1:3-1127(+)	5prime_partial	PF14226.3|DIOX_N|non-haem dioxygenase in morphine synthesis N-terminal|g24030.t1|m.6023:68-180;PF03171.17|2OG-FeII_Oxy|2OG-Fe(II) oxygenase superfamily|g24030.t1|m.6023:232-328
C.avellana_Jefferson_06599	4446	T	C.avellana_Jefferson_06599	4446	4446	G	T	exonic	g24131	nonsynonymous SNV	g24131:g24131.t1:exon3:c.1147C>A:p.L383I,	g24131	2021	XP_021824322.1	pentatricopeptide repeat-containing protein At1g20230-like [Prunus avium]	0.68	sp|P0C899|PP271_ARATH	Putative pentatricopeptide repeat-containing protein At3g49142 OS=Arabidopsis thaliana GN=PCMP-H77 PE=3 SV=1	0.51	59689.fgenesh2_kg.5__1264__AT3G49140.1	annotation not avaliable	0.51	_	KOG4197	_	GO:0000963|mitochondrial RNA processing;GO:0006397|mRNA processing;GO:0009416|response to light stimulus;GO:0009451|RNA modification;GO:0009658|chloroplast organization;GO:0010087|phloem or xylem histogenesis;GO:0010305|leaf vascular tissue pattern formation;GO:0010588|cotyledon vascular tissue pattern formation;GO:0016554|cytidine to uridine editing;GO:0016556|mRNA modification;GO:0031425|chloro…	GO:0005739|mitochondrion;GO:0009507|chloroplast;GO:0043231|intracellular membrane-bounded organelle	GO:0003723|RNA binding;GO:0004519|endonuclease activity;GO:0008270|zinc ion binding	_	_	_	m.6173|g24131.t1:96-1910(+)	complete	PF01535.17|PPR|PPR repeat|g24131.t1|m.6173:123-151;PF01535.17|PPR|PPR repeat|g24131.t1|m.6173:194-220;PF01535.17|PPR|PPR repeat|g24131.t1|m.6173:223-252;PF01535.17|PPR|PPR repeat|g24131.t1|m.6173:279-307;PF01535.17|PPR|PPR repeat|g24131.t1|m.6173:428-458;PF01535.17|PPR|PPR repeat|g24131.t1|m.6173:501-525;PF13041.3|PPR_2|PPR repeat family|g24131.t1|m.6173:277-325;PF13041.3|PPR_2|PPR repeat family|…
C.avellana_Jefferson_06755	9349	G	C.avellana_Jefferson_06755	9349	9349	A	G	exonic	g24370	nonsynonymous SNV	g24370:g24370.t1:exon3:c.2014A>G:p.T672A,	g24370	3000	XP_022891790.1	uncharacterized protein LOC111406633 [Olea europaea var. sylvestris]	0.55	_	_	_	39947.LOC_Os01g18040.1	retrotransposon protein, putative, unclassified	0.46	COG2801	KOG0017	_	_	_	_	_	_	_	m.6532|g24370.t1:281-2749(+)	complete	PF03732.14|Retrotrans_gag|Retrotransposon gag protein|g24370.t1|m.6532:199-289
C.avellana_Jefferson_06982	1473	T	C.avellana_Jefferson_06982	1473	1473	A	T	exonic	g24691	nonsynonymous SNV	g24691:g24691.t1:exon1:c.1381A>T:p.I461L,	g24691	2072	XP_018855812.1	PREDICTED: pentatricopeptide repeat-containing protein At2g13600-like [Juglans regia]	0.87	sp|Q9ZQ74|PP146_ARATH	Pentatricopeptide repeat-containing protein At2g03380, mitochondrial OS=Arabidopsis thaliana GN=PCMP-E47 PE=3 SV=1	0.41	4558.Sb01g010975.1	hypothetical protein	0.73	_	KOG4197	_	GO:0006397|mRNA processing;GO:0008380|RNA splicing;GO:0009451|RNA modification;GO:0010087|phloem or xylem histogenesis;GO:0010182|sugar mediated signaling pathway;GO:0010305|leaf vascular tissue pattern formation;GO:0010588|cotyledon vascular tissue pattern formation;GO:0016556|mRNA modification;GO:0031425|chloroplast RNA processing;GO:0031426|polycistronic mRNA processing;GO:0048366|leaf develop…	GO:0005634|nucleus;GO:0005737|cytoplasm;GO:0005739|mitochondrion;GO:0009507|chloroplast;GO:0009536|plastid;GO:0043231|intracellular membrane-bounded organelle	GO:0003700|DNA binding transcription factor activity;GO:0003723|RNA binding;GO:0003867|4-aminobutyrate transaminase activity;GO:0004519|endonuclease activity;GO:0008270|zinc ion binding	ko:K15271	HFM1, MER3		m.7010|g24691.t1:1-1776(+)	5prime_partial	PF13041.3|PPR_2|PPR repeat family|g24691.t1|m.7010:169-215;PF13041.3|PPR_2|PPR repeat family|g24691.t1|m.7010:301-348;PF13041.3|PPR_2|PPR repeat family|g24691.t1|m.7010:433-480;PF01535.17|PPR|PPR repeat|g24691.t1|m.7010:112-138;PF01535.17|PPR|PPR repeat|g24691.t1|m.7010:140-164;PF01535.17|PPR|PPR repeat|g24691.t1|m.7010:171-201;PF01535.17|PPR|PPR repeat|g24691.t1|m.7010:272-299;PF01535.17|PPR|PPR…
C.avellana_Jefferson_07158	11543	G	C.avellana_Jefferson_07158	11543	11543	A	G	exonic	g24945	nonsynonymous SNV	g24945:g24945.t1:exon2:c.275T>C:p.I92T,	g24945	446	_	_	_	_	_	_	_	_	_	_	_	_	_	_	_	_	_	_	m.7397|g24945.t1:61-411(+)	complete	_
C.avellana_Jefferson_07319	2303	A	C.avellana_Jefferson_07319	2303	2303	T	A	exonic	g25172	nonsynonymous SNV	g25172:g25172.t1:exon1:c.673T>A:p.F225I,	g25172	1755	XP_022141998.1	uncharacterized protein LOC111012232 isoform X1 [Momordica charantia]	0.68	_	_	_	_	_	_	_	_	_	_	_	_	_	_	_	m.7729|g25172.t1:3-1631(+)	5prime_partial	_
C.avellana_Jefferson_07611	6685	G	C.avellana_Jefferson_07611	6685	6685	T	G	exonic	g25578	nonsynonymous SNV	g25578:g25578.t1:exon10:c.1431T>G:p.N477K,	g25578	3579	XP_018835573.1	PREDICTED: presequence protease 1, chloroplastic/mitochondrial-like [Juglans regia]	0.78	sp|Q9LJL3|PREP1_ARATH	Presequence protease 1, chloroplastic/mitochondrial OS=Arabidopsis thaliana GN=PREP1 PE=1 SV=2	0.74	59689.fgenesh2_kg.3__2131__AT3G19170.1	annotation not avaliable	0.74	COG1026	KOG2019	_	GO:0006508|proteolysis;GO:0006627|protein processing involved in protein targeting to mitochondrion;GO:0016485|protein processing;GO:0046686|response to cadmium ion;GO:0051603|proteolysis involved in cellular protein catabolic process;GO:0097308|cellular response to farnesol	GO:0005739|mitochondrion;GO:0005758|mitochondrial intermembrane space;GO:0005759|mitochondrial matrix;GO:0009507|chloroplast;GO:0009570|chloroplast stroma;GO:0009941|chloroplast envelope;GO:0048046|apoplast	GO:0003824|catalytic activity;GO:0004222|metalloendopeptidase activity;GO:0008047|enzyme activator activity;GO:0008237|metallopeptidase activity;GO:0046872|metal ion binding	ko:K06972	PITRM1, PreP, CYM1		m.8338|g25578.t1:3-3551(+)	5prime_partial	PF08367.8|M16C_assoc|Peptidase M16C associated|g25578.t1|m.8338:654-767;PF08367.8|M16C_assoc|Peptidase M16C associated|g25578.t1|m.8338:771-941;PF05193.18|Peptidase_M16_C|Peptidase M16 inactive domain|g25578.t1|m.8338:400-576
C.avellana_Jefferson_07654	12139	T	C.avellana_Jefferson_07654	12139	12139	A	T	exonic	g25634	nonsynonymous SNV	g25634:g25634.t1:exon1:c.155T>A:p.F52Y,	g25634	1571	XP_018848339.1	PREDICTED: putative receptor-like protein kinase At4g00960 [Juglans regia]	0.78	sp|Q8S9L6|CRK29_ARATH	Cysteine-rich receptor-like protein kinase 29 OS=Arabidopsis thaliana GN=CRK29 PE=2 SV=1	0.59	_	_	_	_	_	_	GO:0000302|response to reactive oxygen species;GO:0006468|protein phosphorylation;GO:0006979|response to oxidative stress;GO:0009737|response to abscisic acid;GO:0009751|response to salicylic acid;GO:0009816|defense response to bacterium, incompatible interaction;GO:0012501|programmed cell death;GO:0042742|defense response to bacterium	GO:0005773|vacuole;GO:0005886|plasma membrane;GO:0016020|membrane;GO:0016021|integral component of membrane	GO:0004672|protein kinase activity;GO:0004674|protein serine/threonine kinase activity;GO:0005524|ATP binding	ko:K04733	IRAK4	path:ko04064;path:ko04620;path:ko04621;path:ko04624;path:ko04722;path:ko05133;path:ko05140;path:ko05142;path:ko05145;path:ko05152;path:ko05162;path:ko05164	m.8418|g25634.t1:199-1341(+)	complete	PF01657.14|Stress-antifung|Salt stress response/antifungal|g25634.t1|m.8418:18-113;PF01657.14|Stress-antifung|Salt stress response/antifungal|g25634.t1|m.8418:137-228
C.avellana_Jefferson_07995	10257	A	C.avellana_Jefferson_07995	10257	10257	C	A	exonic	g26083	nonsynonymous SNV	g26083:g26083.t1:exon8:c.2129C>A:p.A710E,	g26083	2571	XP_018821524.1	PREDICTED: U-box domain-containing protein 52-like [Juglans regia]	0.74	sp|Q8S8S7|PUB34_ARATH	U-box domain-containing protein 34 OS=Arabidopsis thaliana GN=PUB34 PE=3 SV=1	0.53	15368.BRADI2G41900.1	annotation not avaliable	0.68	COG0515	KOG1187	_	GO:0006468|protein phosphorylation;GO:0006950|response to stress;GO:0007166|cell surface receptor signaling pathway;GO:0007338|single fertilization;GO:0009738|abscisic acid-activated signaling pathway;GO:0009826|unidimensional cell growth;GO:0016567|protein ubiquitination;GO:0034613|cellular protein localization;GO:0046777|protein autophosphorylation;GO:0048527|lateral root development;GO:0048544…	GO:0005634|nucleus;GO:0005773|vacuole;GO:0005829|cytosol;GO:0005886|plasma membrane;GO:0009506|plasmodesma;GO:0009507|chloroplast;GO:0016021|integral component of membrane;GO:0016324|apical plasma membrane;GO:0090404|pollen tube tip	GO:0004672|protein kinase activity;GO:0004674|protein serine/threonine kinase activity;GO:0004675|transmembrane receptor protein serine/threonine kinase activity;GO:0004714|transmembrane receptor protein tyrosine kinase activity;GO:0004842|ubiquitin-protein transferase activity;GO:0005509|calcium ion binding;GO:0005516|calmodulin binding;GO:0005524|ATP binding;GO:0030246|carbohydrate binding;GO:0…	ko:K04733	IRAK4	path:ko04064;path:ko04620;path:ko04621;path:ko04624;path:ko04722;path:ko05133;path:ko05140;path:ko05142;path:ko05145;path:ko05152;path:ko05162;path:ko05164	m.9065|g26083.t1:87-2384(+)	complete	PF00069.22|Pkinase|Protein kinase domain|g26083.t1|m.9065:450-703;PF07714.14|Pkinase_Tyr|Protein tyrosine kinase|g26083.t1|m.9065:453-704;PF00582.23|Usp|Universal stress protein family|g26083.t1|m.9065:47-178
C.avellana_Jefferson_08193	10987	A	C.avellana_Jefferson_08193	10987	10987	T	A	exonic	g26324	nonsynonymous SNV	g26324:g26324.t1:exon2:c.95A>T:p.E32V,	g26324	1110	XP_015893269.1	PREDICTED: FAD-dependent urate hydroxylase-like [Ziziphus jujuba]	0.65	sp|O81816|MO2_ARATH	Monooxygenase 2 OS=Arabidopsis thaliana GN=MO2 PE=2 SV=1	0.57	_	_	_	_	_	_	GO:0006144|purine nucleobase metabolic process;GO:0009617|response to bacterium;GO:0009620|response to fungus;GO:0009688|abscisic acid biosynthetic process;GO:0019439|aromatic compound catabolic process;GO:0019628|urate catabolic process;GO:0044550|secondary metabolite biosynthetic process;GO:0050832|defense response to fungus;GO:0055114|oxidation-reduction process	GO:0005783|endoplasmic reticulum;GO:0009507|chloroplast;GO:0016020|membrane;GO:0016021|integral component of membrane	GO:0004497|monooxygenase activity;GO:0009540|zeaxanthin epoxidase [overall] activity;GO:0016709|oxidoreductase activity, acting on paired donors, with incorporation or reduction of molecular oxygen, NAD(P)H as one donor, and incorporation of one atom of oxygen;GO:0018658|salicylate 1-monooxygenase activity;GO:0070402|NADPH binding;GO:0070404|NADH binding;GO:0071949|FAD binding;GO:0102099|FAD-depe…	_	_	_	m.9453|g26324.t1:2-1036(+)	5prime_partial	PF01494.16|FAD_binding_3|FAD binding domain|g26324.t1|m.9453:13-189;PF01494.16|FAD_binding_3|FAD binding domain|g26324.t1|m.9453:219-267;PF05834.9|Lycopene_cycl|Lycopene cyclase protein|g26324.t1|m.9453:13-177
C.avellana_Jefferson_08466	7267	A	C.avellana_Jefferson_08466	7267	7267	G	A	exonic	g26653	nonsynonymous SNV	g26653:g26653.t1:exon3:c.730G>A:p.G244R,	g26653	1038	XP_010910662.1	PREDICTED: LOW QUALITY PROTEIN: uncharacterized protein LOC105036607 [Elaeis guineensis]	0.72	_	_	_	39947.LOC_Os05g22530.1	retrotransposon protein, putative, unclassified	0.53	_	KOG0017	_	_	_	_	ko:K01303	APEH		m.9942|g26653.t1:3-896(+)	5prime_partial	_
C.avellana_Jefferson_08504	7843	A	C.avellana_Jefferson_08504	7843	7843	T	A	exonic	g26696	nonsynonymous SNV	g26696:g26696.t1:exon2:c.920A>T:p.Y307F,	g26696	1365	XP_018859331.1	PREDICTED: disease resistance protein At4g27190-like, partial [Juglans regia]	0.59	sp|Q9T048|DRL27_ARATH	Disease resistance protein At4g27190 OS=Arabidopsis thaliana GN=At4g27190 PE=2 SV=1	0.5	_	_	_	_	_	_	GO:0006952|defense response;GO:0007165|signal transduction;GO:0008219|cell death;GO:0009617|response to bacterium;GO:0009626|plant-type hypersensitive response;GO:0009816|defense response to bacterium, incompatible interaction	GO:0005622|intracellular;GO:0005739|mitochondrion;GO:0005829|cytosol;GO:0005886|plasma membrane	GO:0000166|nucleotide binding;GO:0005524|ATP binding;GO:0038023|signaling receptor activity;GO:0042802|identical protein binding;GO:0043531|ADP binding	ko:K13459	RPS2	path:ko04626	m.10011|g26696.t1:2-1162(+)	5prime_partial	PF00931.19|NB-ARC|NB-ARC domain|g26696.t1|m.10011:150-385
C.avellana_Jefferson_00203	6259	T	C.avellana_Jefferson_00203	6259	6259	C	T	exonic	g2684	nonsynonymous SNV	g2684:g2684.t1:exon6:c.2719G>A:p.V907I,	g2684	3457	XP_021723977.1	uncharacterized protein LOC110691367 [Chenopodium quinoa]	0.37	_	_	_	39947.LOC_Os05g06390.1	retrotransposon protein, putative, unclassified	0.41	_	KOG1075	_	_	_	_	_	_	_	m.4144|g2684.t1:147-3224(+)	complete	PF14111.3|DUF4283|Domain of unknown function (DUF4283)|g2684.t1|m.4144:27-165;PF13456.3|RVT_3|Reverse transcriptase-like|g2684.t1|m.4144:926-1016;PF14392.3|zf-CCHC_4|Zinc knuckle|g2684.t1|m.4144:167-213;PF03372.20|Exo_endo_phos|Endonuclease/Exonuclease/phosphatase family|g2684.t1|m.4144:561-727
C.avellana_Jefferson_08703	4254	T	C.avellana_Jefferson_08703	4254	4254	A	T	exonic	g26905	nonsynonymous SNV	g26905:g26905.t1:exon2:c.1333A>T:p.T445S,	g26905	1770	XP_018851345.1	PREDICTED: UDP-glycosyltransferase 74E2-like isoform X1 [Juglans regia]	0.89	sp|Q9SYK9|U74E2_ARATH	UDP-glycosyltransferase 74E2 OS=Arabidopsis thaliana GN=UGT74E2 PE=1 SV=1	0.7	_	_	_	_	_	_	GO:0008152|metabolic process;GO:0009636|response to toxic substance;GO:0009696|salicylic acid metabolic process;GO:0009718|anthocyanin-containing compound biosynthetic process;GO:0009751|response to salicylic acid;GO:0009801|cinnamic acid ester metabolic process;GO:0009850|auxin metabolic process;GO:0009920|cell plate formation involved in plant-type cell wall biogenesis;GO:0010016|shoot system m…	GO:0005737|cytoplasm;GO:0005794|Golgi apparatus;GO:0005829|cytosol;GO:0005856|cytoskeleton;GO:0009507|chloroplast;GO:0009524|phragmoplast;GO:0043231|intracellular membrane-bounded organelle;GO:0048471|perinuclear region of cytoplasm	GO:0000166|nucleotide binding;GO:0008194|UDP-glycosyltransferase activity;GO:0016758|transferase activity, transferring hexosyl groups;GO:0035251|UDP-glucosyltransferase activity;GO:0047215|indole-3-acetate beta-glucosyltransferase activity;GO:0047218|hydroxycinnamate 4-beta-glucosyltransferase activity;GO:0047251|thiohydroximate beta-D-glucosyltransferase activity;GO:0047913|gallate 1-beta-gluco…	ko:K13691	SGT1		m.10305|g26905.t1:238-1626(+)	complete	PF00201.15|UDPGT|UDP-glucoronosyl and UDP-glucosyl transferase|g26905.t1|m.10305:278-426
C.avellana_Jefferson_08832	4218	T	C.avellana_Jefferson_08832	4218	4218	C	T	exonic	g27042	nonsynonymous SNV	g27042:g27042.t1:exon1:c.11G>A:p.R4H,	g27042	685	XP_018832139.1	PREDICTED: uncharacterized protein LOC108999680 isoform X1 [Juglans regia]	0.47	_	_	_	_	_	_	_	_	_	_	_	_	_	_	_	m.10489|g27042.t1:44-574(+)	complete	_
C.avellana_Jefferson_08877	4725	A	C.avellana_Jefferson_08877	4725	4725	G	A	exonic	g27093	nonsynonymous SNV	g27093:g27093.t1:exon1:c.368G>A:p.R123K,	g27093	935	XP_016740163.1	PREDICTED: uncharacterized protein LOC107949912 [Gossypium hirsutum]	0.66	_	_	_	_	_	_	_	_	_	_	_	_	_	_	_	m.10558|g27093.t1:3-680(+)	5prime_partial	_
C.avellana_Jefferson_08948	5018	A	C.avellana_Jefferson_08948	5018	5018	G	A	exonic	g27170	nonsynonymous SNV	g27170:g27170.t1:exon3:c.500G>A:p.R167K,	g27170	1094	_	_	_	_	_	_	_	_	_	_	_	_	_	_	_	_	_	_	m.10662|g27170.t1:231-584(-);m.10661|g27170.t1:1-960(+)	complete;5prime_partial	_
C.avellana_Jefferson_09123	2121	T	C.avellana_Jefferson_09123	2121	2121	A	T	exonic	g27326	nonsynonymous SNV	g27326:g27326.t1:exon11:c.1139T>A:p.V380D,	g27326	2689	XP_018833891.1	PREDICTED: DNA (cytosine-5)-methyltransferase DRM1 isoform X4 [Juglans regia]	0.81	sp|Q8H1E8|DRM3_ARATH	Probable inactive DNA (cytosine-5)-methyltransferase DRM3 OS=Arabidopsis thaliana GN=DRM3 PE=1 SV=1	0.58	59689.scaffold_302038.1	annotation not avaliable	0.59	_	_	NOG246214	GO:0006306|DNA methylation;GO:0006346|methylation-dependent chromatin silencing;GO:0016458|gene silencing;GO:0050832|defense response to fungus;GO:0051567|histone H3-K9 methylation	GO:0005634|nucleus;GO:0005654|nucleoplasm	GO:0003677|DNA binding;GO:0003886|DNA (cytosine-5-)-methyltransferase activity;GO:0008168|methyltransferase activity;GO:0009008|DNA-methyltransferase activity	_	_	_	m.10891|g27326.t1:331-2517(+)	complete	PF00145.14|DNA_methylase|C-5 cytosine-specific DNA methylase|g27326.t1|m.10891:603-717
C.avellana_Jefferson_09183	8186	A	C.avellana_Jefferson_09183	8186	8186	G	A	exonic	g27378	nonsynonymous SNV	g27378:g27378.t1:exon5:c.1081G>A:p.G361R,	g27378	2343	_	_	_	_	_	_	_	_	_	_	_	_	_	_	_	_	_	_	m.10975|g27378.t1:527-2161(+)	complete	_
C.avellana_Jefferson_09446	1214	T	C.avellana_Jefferson_09446	1214	1214	A	T	exonic	g27621	nonsynonymous SNV	g27621:g27621.t1:exon2:c.383A>T:p.Q128L,	g27621	1116	_	_	_	_	_	_	_	_	_	_	_	_	_	_	_	_	_	_	m.11330|g27621.t1:80-679(+)	complete	_
C.avellana_Jefferson_09575	7967	C	C.avellana_Jefferson_09575	7967	7967	T	C	exonic	g27753	nonsynonymous SNV	g27753:g27753.t1:exon1:c.596A>G:p.E199G,	g27753	3097	XP_018835437.1	PREDICTED: putative disease resistance protein At3g14460 isoform X1 [Juglans regia]	0.49	_	_	_	_	_	_	_	_	_	_	_	_	_	_	_	m.11529|g27753.t1:3-2843(+)	5prime_partial	_
C.avellana_Jefferson_09779	2974	A	C.avellana_Jefferson_09779	2974	2974	G	A	exonic	g27947	nonsynonymous SNV	g27947:g27947.t1:exon1:c.226G>A:p.A76T,	g27947	2117	XP_018817984.1	PREDICTED: uridine 5'-monophosphate synthase-like [Juglans regia]	0.87	sp|Q42586|UMPS_ARATH	Uridine 5'-monophosphate synthase OS=Arabidopsis thaliana GN=PYRE-F PE=2 SV=2	0.83	59689.scaffold_502558.1	annotation not avaliable	0.83	COG0284;COG0461	KOG1377	_	GO:0000003|reproduction;GO:0002119|nematode larval development;GO:0006207|'de novo' pyrimidine nucleobase biosynthetic process;GO:0006222|UMP biosynthetic process;GO:0007040|lysosome organization;GO:0007565|female pregnancy;GO:0007595|lactation;GO:0008340|determination of adult lifespan;GO:0009411|response to UV;GO:0009792|embryo development ending in birth or egg hatching;GO:0010165|response to …	GO:0005634|nucleus;GO:0005737|cytoplasm;GO:0005829|cytosol;GO:0045335|phagocytic vesicle	GO:0004588|orotate phosphoribosyltransferase activity;GO:0004590|orotidine-5'-phosphate decarboxylase activity;GO:0042802|identical protein binding	ko:K13421	UMPS	path:ko00240;path:ko00983;path:ko01100	m.11801|g27947.t1:504-2045(+)	complete	PF00215.21|OMPdecase|Orotidine 5'-phosphate decarboxylase / HUMPS family|g27947.t1|m.11801:281-500
C.avellana_Jefferson_09887	5869	G	C.avellana_Jefferson_09887	5869	5869	A	G	exonic	g28042	nonsynonymous SNV	g28042:g28042.t1:exon3:c.584A>G:p.K195R,	g28042	956	_	_	_	_	_	_	_	_	_	_	_	_	_	_	_	_	_	_	m.11958|g28042.t1:2-784(+)	5prime_partial	_
C.avellana_Jefferson_10492	3321	C	C.avellana_Jefferson_10492	3321	3321	T	C	exonic	g28594	nonsynonymous SNV	g28594:g28594.t1:exon4:c.227T>C:p.M76T,	g28594	1536	XP_018810777.1	PREDICTED: rust resistance kinase Lr10-like [Juglans regia]	0.74	sp|P93604|LRK10_WHEAT	Rust resistance kinase Lr10 OS=Triticum aestivum GN=LRK10 PE=2 SV=1	0.65	_	_	_	_	_	_	GO:0002229|defense response to oomycetes;GO:0006071|glycerol metabolic process;GO:0006468|protein phosphorylation;GO:0006629|lipid metabolic process;GO:0006952|defense response;GO:0006968|cellular defense response;GO:0009751|response to salicylic acid;GO:0012501|programmed cell death;GO:0042742|defense response to bacterium;GO:0045087|innate immune response;GO:0046777|protein autophosphorylation;…	GO:0005886|plasma membrane;GO:0016021|integral component of membrane	GO:0004672|protein kinase activity;GO:0004674|protein serine/threonine kinase activity;GO:0005516|calmodulin binding;GO:0005524|ATP binding;GO:0008889|glycerophosphodiester phosphodiesterase activity;GO:0030246|carbohydrate binding;GO:0030247|polysaccharide binding;GO:0031625|ubiquitin protein ligase binding	ko:K04733	IRAK4	path:ko04064;path:ko04620;path:ko04621;path:ko04624;path:ko04722;path:ko05133;path:ko05140;path:ko05142;path:ko05145;path:ko05152;path:ko05162;path:ko05164	m.12770|g28594.t1:81-1166(+)	complete	PF00069.22|Pkinase|Protein kinase domain|g28594.t1|m.12770:108-278;PF07714.14|Pkinase_Tyr|Protein tyrosine kinase|g28594.t1|m.12770:107-282
C.avellana_Jefferson_10567	6790	T	C.avellana_Jefferson_10567	6790	6790	A	T	exonic	g28674	nonsynonymous SNV	g28674:g28674.t1:exon1:c.419A>T:p.Q140L,	g28674	993	_	_	_	_	_	_	_	_	_	_	_	_	_	_	_	_	_	_	m.12890|g28674.t1:267-758(+)	complete	_
C.avellana_Jefferson_10633	5870	A	C.avellana_Jefferson_10633	5870	5870	G	A	exonic	g28745	nonsynonymous SNV	g28745:g28745.t1:exon1:c.116C>T:p.A39V,	g28745	1339	BAS30549.1	isoprene synthase [Casuarina equisetifolia]	0.75	sp|Q93X23|MYRS_QUEIL	Myrcene synthase, chloroplastic OS=Quercus ilex PE=1 SV=1	0.7	_	_	_	_	_	_	GO:0008152|metabolic process;GO:0009408|response to heat;GO:0009409|response to cold;GO:0009611|response to wounding;GO:0016114|terpenoid biosynthetic process;GO:0033383|geranyl diphosphate metabolic process;GO:0043612|isoprene biosynthetic process;GO:0043693|monoterpene biosynthetic process;GO:0045339|farnesyl diphosphate catabolic process;GO:0046248|alpha-pinene biosynthetic process;GO:0050993|…	GO:0009507|chloroplast;GO:0009570|chloroplast stroma;GO:0016021|integral component of membrane;GO:0031969|chloroplast membrane	GO:0000287|magnesium ion binding;GO:0010333|terpene synthase activity;GO:0010334|sesquiterpene synthase activity;GO:0016787|hydrolase activity;GO:0030145|manganese ion binding;GO:0034002|(R)-limonene synthase activity;GO:0034008|R-linalool synthase activity;GO:0034009|isoprene synthase activity;GO:0042803|protein homodimerization activity;GO:0050551|myrcene synthase activity;GO:0050552|(4S)-limon…	ko:K18108	E4.2.3.111	path:ko00902;path:ko01100;path:ko01110	m.12993|g28745.t1:77-1261(+)	complete	PF01397.18|Terpene_synth|Terpene synthase, N-terminal domain|g28745.t1|m.12993:50-218;PF03936.13|Terpene_synth_C|Terpene synthase family, metal binding domain|g28745.t1|m.12993:249-373
C.avellana_Jefferson_10884	1096	C	C.avellana_Jefferson_10884	1096	1096	G	C	exonic	g28988	nonsynonymous SNV	g28988:g28988.t1:exon1:c.2482C>G:p.R828G,	g28988	2793	XP_018842197.1	PREDICTED: G-type lectin S-receptor-like serine/threonine-protein kinase At5g35370 [Juglans regia]	0.75	sp|O65238|Y5537_ARATH	G-type lectin S-receptor-like serine/threonine-protein kinase At5g35370 OS=Arabidopsis thaliana GN=At5g35370 PE=2 SV=2	0.67	59689.fgenesh2_kg.7__3036__AT5G35370.1	annotation not avaliable	0.67	COG0515	KOG1187	_	GO:0006468|protein phosphorylation;GO:0006952|defense response;GO:0007166|cell surface receptor signaling pathway;GO:0008219|cell death;GO:0009729|detection of brassinosteroid stimulus;GO:0009742|brassinosteroid mediated signaling pathway;GO:0010200|response to chitin;GO:0030154|cell differentiation;GO:0032502|developmental process;GO:0046777|protein autophosphorylation;GO:0048544|recognition of …	GO:0005886|plasma membrane;GO:0010008|endosome membrane;GO:0016021|integral component of membrane	GO:0004672|protein kinase activity;GO:0004674|protein serine/threonine kinase activity;GO:0004675|transmembrane receptor protein serine/threonine kinase activity;GO:0004714|transmembrane receptor protein tyrosine kinase activity;GO:0005102|signaling receptor binding;GO:0005516|calmodulin binding;GO:0005524|ATP binding;GO:0030246|carbohydrate binding;GO:0031625|ubiquitin protein ligase binding;GO:…	_	_	_	m.13376|g28988.t1:3-2651(+)	5prime_partial	PF00069.22|Pkinase|Protein kinase domain|g28988.t1|m.13376:561-818;PF07714.14|Pkinase_Tyr|Protein tyrosine kinase|g28988.t1|m.13376:561-822;PF01453.21|B_lectin|D-mannose binding lectin|g28988.t1|m.13376:124-210;PF00954.17|S_locus_glycop|S-locus glycoprotein domain|g28988.t1|m.13376:294-352
C.avellana_Jefferson_11395	6805	T	C.avellana_Jefferson_11395	6805	6805	C	T	exonic	g29407	nonsynonymous SNV	g29407:g29407.t1:exon4:c.698C>T:p.A233V,	g29407	1458	XP_018806250.1	PREDICTED: eIF-2-alpha kinase GCN2 isoform X2 [Juglans regia]	0.78	sp|Q9LX30|GCN2_ARATH	eIF-2-alpha kinase GCN2 OS=Arabidopsis thaliana GN=GCN2 PE=2 SV=2	0.57	_	_	_	_	_	_	GO:0006412|translation;GO:0006417|regulation of translation;GO:0034198|cellular response to amino acid starvation;GO:0070301|cellular response to hydrogen peroxide;GO:0072755|cellular response to benomyl;GO:1990451|cellular stress response to acidic pH	GO:0005737|cytoplasm	GO:0000049|tRNA binding;GO:0004674|protein serine/threonine kinase activity;GO:0005524|ATP binding	ko:K20823	NAA35, MAK10		m.14012|g29407.t1:1-1311(+)	5prime_partial	_
C.avellana_Jefferson_12065	3458	C	C.avellana_Jefferson_12065	3458	3458	A	C	exonic	g29912	nonsynonymous SNV	g29912:g29912.t1:exon1:c.147A>C:p.R49S,	g29912	592	XP_018843418.1	PREDICTED: uncharacterized protein LOC109007955 [Juglans regia]	0.6	_	_	_	_	_	_	_	_	_	_	_	_	_	_	_	m.14730|g29912.t1:167-532(+)	complete	PF13456.3|RVT_3|Reverse transcriptase-like|g29912.t1|m.14730:26-98
C.avellana_Jefferson_12077	1851	C	C.avellana_Jefferson_12077	1851	1851	T	C	exonic	g29920	nonsynonymous SNV	g29920:g29920.t1:exon1:c.214T>C:p.Y72H,	g29920	1859	XP_020422735.1	protein NRT1/ PTR FAMILY 5.5 isoform X1 [Prunus persica]	0.71	sp|O80436|PTR29_ARATH	Protein NRT1/ PTR FAMILY 5.5 OS=Arabidopsis thaliana GN=NPF5.5 PE=2 SV=1	0.61	59689.fgenesh1_pm.C_scaffold_4001571	annotation not avaliable	0.61	COG3104	KOG1237	_	GO:0006807|nitrogen compound metabolic process;GO:0006857|oligopeptide transport;GO:0009414|response to water deprivation;GO:0009624|response to nematode;GO:0009635|response to herbicide;GO:0009734|auxin-activated signaling pathway;GO:0009860|pollen tube growth;GO:0010150|leaf senescence;GO:0010167|response to nitrate;GO:0015031|protein transport;GO:0015706|nitrate transport;GO:0042128|nitrate as…	GO:0005774|vacuolar membrane;GO:0005886|plasma membrane;GO:0009506|plasmodesma;GO:0009705|plant-type vacuole membrane;GO:0016021|integral component of membrane	GO:0005215|transporter activity;GO:0015112|nitrate transmembrane transporter activity;GO:0015293|symporter activity;GO:0042937|tripeptide transmembrane transporter activity	ko:K14638	SLC15A3_4, PHT		m.14738|g29920.t1:193-1836(+)	complete	PF00854.18|PTR2|POT family|g29920.t1|m.14738:75-479
C.avellana_Jefferson_12162	3769	T	C.avellana_Jefferson_12162	3769	3769	C	T	exonic	g29973	nonsynonymous SNV	g29973:g29973.t1:exon5:c.1163C>T:p.A388V,	g29973	1883	XP_018811230.1	PREDICTED: L-type lectin-domain containing receptor kinase IX.1-like [Juglans regia]	0.51	sp|Q9LXA5|LRK91_ARATH	L-type lectin-domain containing receptor kinase IX.1 OS=Arabidopsis thaliana GN=LECRK91 PE=1 SV=1	0.74	_	_	_	_	_	_	GO:0000160|phosphorelay signal transduction system;GO:0002229|defense response to oomycetes;GO:0009555|pollen development;GO:0009736|cytokinin-activated signaling pathway;GO:0009737|response to abscisic acid;GO:0009738|abscisic acid-activated signaling pathway;GO:0009751|response to salicylic acid;GO:0009845|seed germination;GO:0010726|positive regulation of hydrogen peroxide metabolic process;GO…	GO:0005622|intracellular;GO:0005886|plasma membrane;GO:0016021|integral component of membrane	GO:0004674|protein serine/threonine kinase activity;GO:0005524|ATP binding;GO:0030246|carbohydrate binding	ko:K04733	IRAK4	path:ko04064;path:ko04620;path:ko04621;path:ko04624;path:ko04722;path:ko05133;path:ko05140;path:ko05142;path:ko05145;path:ko05152;path:ko05162;path:ko05164	m.14820|g29973.t1:134-1552(+)	complete	PF00069.22|Pkinase|Protein kinase domain|g29973.t1|m.14820:229-369;PF07714.14|Pkinase_Tyr|Protein tyrosine kinase|g29973.t1|m.14820:229-360;PF00139.16|Lectin_legB|Legume lectin domain|g29973.t1|m.14820:74-137
C.avellana_Jefferson_12284	1542	C	C.avellana_Jefferson_12284	1542	1542	T	C	exonic	g30052	nonsynonymous SNV	g30052:g30052.t1:exon10:c.820A>G:p.I274V,	g30052	1034	XP_015582990.1	PREDICTED: LOW QUALITY PROTEIN: malate dehydrogenase [NADP], chloroplastic [Ricinus communis]	0.95	sp|O48902|MDHP_MEDSA	Malate dehydrogenase [NADP], chloroplastic OS=Medicago sativa GN=MDH1 PE=2 SV=1	0.93	_	_	_	_	_	_	GO:0005975|carbohydrate metabolic process;GO:0006099|tricarboxylic acid cycle;GO:0006107|oxaloacetate metabolic process;GO:0006108|malate metabolic process;GO:0006734|NADH metabolic process;GO:0051775|response to redox state	GO:0005737|cytoplasm;GO:0005739|mitochondrion;GO:0009507|chloroplast;GO:0009570|chloroplast stroma;GO:0009579|thylakoid;GO:0009941|chloroplast envelope;GO:0048046|apoplast	GO:0008746|NAD(P)+ transhydrogenase activity;GO:0030060|L-malate dehydrogenase activity;GO:0046554|malate dehydrogenase (NADP+) activity	ko:K00051	E1.1.1.82	path:ko00620;path:ko00710;path:ko01100;path:ko01120;path:ko01200	m.75|g30052.t1:1-894(+)	5prime_partial	PF02866.15|Ldh_1_C|lactate/malate dehydrogenase, alpha/beta C-terminal domain|g30052.t1|m.75:110-276;PF00056.20|Ldh_1_N|lactate/malate dehydrogenase, NAD binding domain|g30052.t1|m.75:5-107
C.avellana_Jefferson_12353	2497	T	C.avellana_Jefferson_12353	2497	2497	G	T	exonic	g30099	nonsynonymous SNV	g30099:g30099.t1:exon8:c.889G>T:p.G297C,	g30099	1071	XP_010669242.1	PREDICTED: serine hydroxymethyltransferase 3, chloroplastic [Beta vulgaris subsp. vulgaris]	0.81	sp|Q94JQ3|GLYP3_ARATH	Serine hydroxymethyltransferase 3, chloroplastic OS=Arabidopsis thaliana GN=SHM3 PE=1 SV=2	0.78	59689.fgenesh2_kg.7__904__AT4G32520.1	annotation not avaliable	0.78	COG0112	KOG2467	_	GO:0006231|dTMP biosynthetic process;GO:0006544|glycine metabolic process;GO:0006545|glycine biosynthetic process;GO:0006563|L-serine metabolic process;GO:0006564|L-serine biosynthetic process;GO:0006565|L-serine catabolic process;GO:0006730|one-carbon metabolic process;GO:0007623|circadian rhythm;GO:0008284|positive regulation of cell proliferation;GO:0009069|serine family amino acid metabolic p…	GO:0005634|nucleus;GO:0005737|cytoplasm;GO:0005739|mitochondrion;GO:0005743|mitochondrial inner membrane;GO:0005747|mitochondrial respiratory chain complex I;GO:0005758|mitochondrial intermembrane space;GO:0005759|mitochondrial matrix;GO:0005829|cytosol;GO:0005886|plasma membrane;GO:0009506|plasmodesma;GO:0009507|chloroplast;GO:0009534|chloroplast thylakoid;GO:0009536|plastid;GO:0009570|chloropla…	GO:0000900|translation repressor activity, mRNA regulatory element binding;GO:0003682|chromatin binding;GO:0004372|glycine hydroxymethyltransferase activity;GO:0008266|poly(U) RNA binding;GO:0008270|zinc ion binding;GO:0008732|L-allo-threonine aldolase activity;GO:0016597|amino acid binding;GO:0030170|pyridoxal phosphate binding;GO:0042802|identical protein binding;GO:0042803|protein homodimeriza…	ko:K00600	glyA, SHMT	path:ko00260;path:ko00460;path:ko00630;path:ko00670;path:ko00680;path:ko01100;path:ko01110;path:ko01120;path:ko01130;path:ko01200;path:ko01230;path:ko01523	m.133|g30099.t1:1-957(+)	5prime_partial	PF00464.16|SHMT|Serine hydroxymethyltransferase|g30099.t1|m.133:1-173;PF00464.16|SHMT|Serine hydroxymethyltransferase|g30099.t1|m.133:176-223
C.avellana_Jefferson_12508	1441	C	C.avellana_Jefferson_12508	1441	1441	T	C	exonic	g30192	nonsynonymous SNV	g30192:g30192.t1:exon1:c.454A>G:p.N152D,	g30192	2011	XP_006422068.1	hypothetical protein CICLE_v10007021mg [Citrus clementina]	0.69	_	_	_	_	_	_	_	_	_	_	_	_	_	_	_	m.266|g30192.t1:1-1299(+)	5prime_partial	PF13855.3|LRR_8|Leucine rich repeat|g30192.t1|m.266:285-340;PF00560.30|LRR_1|Leucine Rich Repeat|g30192.t1|m.266:61-82;PF00560.30|LRR_1|Leucine Rich Repeat|g30192.t1|m.266:183-205;PF00560.30|LRR_1|Leucine Rich Repeat|g30192.t1|m.266:305-324
C.avellana_Jefferson_13064	1110	T	C.avellana_Jefferson_13064	1110	1110	C	T	exonic	g30552	nonsynonymous SNV	g30552:g30552.t1:exon1:c.221C>T:p.S74F,	g30552	2932	XP_018860239.1	PREDICTED: uncharacterized protein LOC109021946 [Juglans regia]	0.51	_	_	_	39947.LOC_Os07g42234.1	retrotransposon protein, putative, unclassified	0.41	COG0457	KOG0907;KOG1075;KOG1124	_	_	_	_	_	_	_	m.788|g30552.t1:1-2643(+)	5prime_partial	PF14111.3|DUF4283|Domain of unknown function (DUF4283)|g30552.t1|m.788:99-166;PF14392.3|zf-CCHC_4|Zinc knuckle|g30552.t1|m.788:185-215
C.avellana_Jefferson_13741	2065	A	C.avellana_Jefferson_13741	2065	2065	T	A	exonic	g30932	nonsynonymous SNV	g30932:g30932.t1:exon1:c.1008T>A:p.N336K,	g30932	2349	XP_002284869.3	PREDICTED: subtilisin-like protease SBT1.9 [Vitis vinifera]	0.71	sp|Q9FHA4|SBT19_ARATH	Subtilisin-like protease SBT1.9 OS=Arabidopsis thaliana GN=SBT1.9 PE=2 SV=1	0.54	_	_	_	_	_	_	GO:0006508|proteolysis;GO:0009733|response to auxin;GO:0009827|plant-type cell wall modification;GO:0010074|maintenance of meristem identity;GO:0010102|lateral root morphogenesis;GO:0010103|stomatal complex morphogenesis;GO:0010150|leaf senescence;GO:0010214|seed coat development;GO:0010223|secondary shoot formation;GO:0040008|regulation of growth;GO:0042127|regulation of cell proliferation;GO:00…	GO:0005576|extracellular region;GO:0005578|proteinaceous extracellular matrix;GO:0005618|cell wall;GO:0005773|vacuole;GO:0005774|vacuolar membrane;GO:0005783|endoplasmic reticulum;GO:0005794|Golgi apparatus;GO:0005886|plasma membrane;GO:0009505|plant-type cell wall;GO:0009506|plasmodesma;GO:0009897|external side of plasma membrane;GO:0016020|membrane;GO:0031012|extracellular matrix;GO:0048046|apo…	GO:0004252|serine-type endopeptidase activity;GO:0008236|serine-type peptidase activity	_	_	_	m.1303|g30932.t1:2-2194(+)	5prime_partial	PF00082.19|Peptidase_S8|Subtilase family|g30932.t1|m.1303:149-584;PF05922.13|Inhibitor_I9|Peptidase inhibitor I9|g30932.t1|m.1303:40-125
C.avellana_Jefferson_13852	1506	T	C.avellana_Jefferson_13852	1506	1506	C	T	exonic	g30979	nonsynonymous SNV	g30979:g30979.t1:exon4:c.245G>A:p.S82N,	g30979	1208	XP_021592399.1	probable leucine-rich repeat receptor-like protein kinase At5g49770 isoform X2 [Manihot esculenta]	0.59	_	_	_	39947.LOC_Os12g10740.1	leucine-rich repeat family protein, putative, expressed	0.56	COG0515	KOG0619;KOG1187	_	_	_	_	_	_	_	m.1361|g30979.t1:2-898(+)	5prime_partial	_
C.avellana_Jefferson_14294	4632	T	C.avellana_Jefferson_14294	4632	4632	C	T	exonic	g31187	nonsynonymous SNV	g31187:g31187.t1:exon1:c.956G>A:p.R319Q,	g31187	1595	XP_018820270.1	PREDICTED: phospholipase D beta 1-like [Juglans regia]	0.7	sp|Q9T053|PLDG1_ARATH	Phospholipase D gamma 1 OS=Arabidopsis thaliana GN=PLDGAMMA1 PE=1 SV=1	0.67	59689.fgenesh2_kg.6__3133__AT4G11840.1	annotation not avaliable	0.67	COG1502	KOG1329	_	GO:0006631|fatty acid metabolic process;GO:0006643|membrane lipid metabolic process;GO:0006970|response to osmotic stress;GO:0006979|response to oxidative stress;GO:0006995|cellular response to nitrogen starvation;GO:0009395|phospholipid catabolic process;GO:0009409|response to cold;GO:0009414|response to water deprivation;GO:0009651|response to salt stress;GO:0009737|response to abscisic acid;GO…	GO:0005634|nucleus;GO:0005737|cytoplasm;GO:0005739|mitochondrion;GO:0005773|vacuole;GO:0005783|endoplasmic reticulum;GO:0005829|cytosol;GO:0005886|plasma membrane;GO:0009506|plasmodesma;GO:0009507|chloroplast;GO:0009536|plastid;GO:0009941|chloroplast envelope;GO:0016020|membrane;GO:0022626|cytosolic ribosome;GO:0030136|clathrin-coated vesicle;GO:0031966|mitochondrial membrane	GO:0004620|phospholipase activity;GO:0004630|phospholipase D activity;GO:0005096|GTPase activator activity;GO:0005509|calcium ion binding;GO:0005546|phosphatidylinositol-4,5-bisphosphate binding;GO:0070290|N-acylphosphatidylethanolamine-specific phospholipase D activity	ko:K01115	PLD1_2	path:ko00564;path:ko00565;path:ko01100;path:ko01110;path:ko04014;path:ko04024;path:ko04071;path:ko04072;path:ko04144;path:ko04666;path:ko04724;path:ko04912;path:ko05231	m.1668|g31187.t1:395-1366(+);m.1669|g31187.t1:3-320(+)	complete;5prime_partial	PF00168.27|C2|C2 domain|g31187.t1|m.1668:30-170
C.avellana_Jefferson_14298	773	A	C.avellana_Jefferson_14298	773	773	G	A	exonic	g31188	nonsynonymous SNV	g31188:g31188.t1:exon4:c.1132C>T:p.R378C,	g31188	1392	KYP65117.1	putative glutathione S-transferase [Cajanus cajan]	0.76	sp|Q03666|GSTX4_TOBAC	Probable glutathione S-transferase OS=Nicotiana tabacum PE=2 SV=1	0.85	59689.fgenesh1_pm.C_scaffold_2001774	annotation not avaliable	0.57	COG0625	KOG0406	_	GO:0006749|glutathione metabolic process;GO:0006952|defense response;GO:0006979|response to oxidative stress;GO:0009407|toxin catabolic process;GO:0009408|response to heat;GO:0009409|response to cold;GO:0009635|response to herbicide;GO:0009733|response to auxin;GO:0009734|auxin-activated signaling pathway;GO:0009735|response to cytokinin;GO:0009737|response to abscisic acid;GO:0009739|response to…	GO:0005634|nucleus;GO:0005737|cytoplasm;GO:0005774|vacuolar membrane;GO:0005829|cytosol;GO:0005886|plasma membrane;GO:0009507|chloroplast;GO:0009570|chloroplast stroma;GO:0048046|apoplast	GO:0004364|glutathione transferase activity;GO:0004601|peroxidase activity;GO:0019899|enzyme binding;GO:0043295|glutathione binding	ko:K00799	GST, gst	path:ko00480;path:ko00980;path:ko00982;path:ko01524;path:ko05204;path:ko05418	m.1670|g31188.t1:1-1224(+)	5prime_partial	PF13410.3|GST_C_2|Glutathione S-transferase, C-terminal domain|g31188.t1|m.1670:138-207;PF13410.3|GST_C_2|Glutathione S-transferase, C-terminal domain|g31188.t1|m.1670:242-311;PF00043.22|GST_C|Glutathione S-transferase, C-terminal domain|g31188.t1|m.1670:127-211;PF00043.22|GST_C|Glutathione S-transferase, C-terminal domain|g31188.t1|m.1670:234-315;PF02798.17|GST_N|Glutathione S-transferase, N-ter…
C.avellana_Jefferson_14462	2278	A	C.avellana_Jefferson_14462	2278	2278	G	A	exonic	g31283	nonsynonymous SNV	g31283:g31283.t1:exon1:c.8C>T:p.P3L,	g31283	445	XP_018810328.1	PREDICTED: uncharacterized protein LOC108983217 [Juglans regia]	0.64	_	_	_	_	_	_	_	_	_	_	_	_	_	_	_	m.1797|g31283.t1:3-365(+)	5prime_partial	PF14223.3|Retrotran_gag_2|gag-polypeptide of LTR copia-type|g31283.t1|m.1797:30-114
C.avellana_Jefferson_16136	4426	G	C.avellana_Jefferson_16136	4426	4426	A	G	exonic	g31967	nonsynonymous SNV	g31967:g31967.t1:exon1:c.332T>C:p.L111P,	g31967	935	_	_	_	_	_	_	_	_	_	_	_	_	_	_	_	_	_	_	_	_	_
C.avellana_Jefferson_16305	5014	A	C.avellana_Jefferson_16305	5014	5014	C	A	exonic	g32030	nonsynonymous SNV	g32030:g32030.t1:exon3:c.1172C>A:p.A391E,	g32030	1652	XP_018845039.1	PREDICTED: probable receptor-like protein kinase At2g23200 [Juglans regia]	0.56	sp|Q9FLW0|Y5241_ARATH	Probable receptor-like protein kinase At5g24010 OS=Arabidopsis thaliana GN=At5g24010 PE=1 SV=1	0.6	_	_	_	_	_	_	GO:0009741|response to brassinosteroid;GO:0009826|unidimensional cell growth;GO:0046777|protein autophosphorylation	GO:0005886|plasma membrane;GO:0009506|plasmodesma;GO:0009507|chloroplast;GO:0016021|integral component of membrane	GO:0004672|protein kinase activity;GO:0004674|protein serine/threonine kinase activity;GO:0005524|ATP binding	_	_	_	m.2805|g32030.t1:82-1617(+)	complete	PF12819.4|Malectin_like|Carbohydrate-binding protein of the ER|g32030.t1|m.2805:41-140;PF12819.4|Malectin_like|Carbohydrate-binding protein of the ER|g32030.t1|m.2805:294-473;PF11721.5|Malectin|Di-glucose binding within endoplasmic reticulum|g32030.t1|m.2805:39-149
C.avellana_Jefferson_16341	4657	C	C.avellana_Jefferson_16341	4657	4657	T	C	exonic	g32043	nonsynonymous SNV	g32043:g32043.t1:exon1:c.160A>G:p.K54E,	g32043	1833	XP_008229520.1	PREDICTED: uncharacterized protein LOC103328892 [Prunus mume]	0.57	_	_	_	39947.LOC_Os10g13730.1	retrotransposon, putative, centromere-specific	0.51	_	KOG0017	_	_	_	_	_	_	_	m.2821|g32043.t1:1-1662(+)	5prime_partial	PF03732.14|Retrotrans_gag|Retrotransposon gag protein|g32043.t1|m.2821:94-144
C.avellana_Jefferson_16477	2881	C	C.avellana_Jefferson_16477	2881	2881	T	C	exonic	g32084	nonsynonymous SNV	g32084:g32084.t1:exon1:c.199A>G:p.K67E,	g32084	526	XP_011041492.1	PREDICTED: probable glutathione S-transferase isoform X1 [Populus euphratica]	0.76	_	_	_	_	_	_	_	_	_	_	_	_	ko:K00799	GST, gst	path:ko00480;path:ko00980;path:ko00982;path:ko01524;path:ko05204;path:ko05418	m.2878|g32084.t1:1-366(+)	5prime_partial	PF13410.3|GST_C_2|Glutathione S-transferase, C-terminal domain|g32084.t1|m.2878:9-82
C.avellana_Jefferson_17015	544	C	C.avellana_Jefferson_17015	544	544	T	C	exonic	g32256	nonsynonymous SNV	g32256:g32256.t1:exon1:c.254T>C:p.L85P,	g32256	785	XP_018860746.1	PREDICTED: uncharacterized protein LOC109022327 [Juglans regia]	0.56	_	_	_	_	_	_	_	_	_	_	_	_	_	_	_	m.3129|g32256.t1:1-654(+)	5prime_partial	PF13456.3|RVT_3|Reverse transcriptase-like|g32256.t1|m.3129:76-198
C.avellana_Jefferson_17694	2280	T	C.avellana_Jefferson_17694	2280	2280	C	T	exonic	g32488	nonsynonymous SNV	g32488:g32488.t1:exon4:c.1759G>A:p.A587T,	g32488	3792	_	_	_	_	_	_	_	_	_	_	_	_	_	_	_	_	_	_	m.3455|g32488.t1:3-3509(+)	5prime_partial	_
C.avellana_Jefferson_17959	3089	A	C.avellana_Jefferson_17959	3089	3089	G	A	exonic	g32582	nonsynonymous SNV	g32582:g32582.t1:exon2:c.169C>T:p.L57F,	g32582	1253	XP_015869371.1	PREDICTED: protein DETOXIFICATION 3-like [Ziziphus jujuba]	0.72	sp|Q8RWF5|DTX6_ARATH	Protein DETOXIFICATION 6 OS=Arabidopsis thaliana GN=DTX6 PE=2 SV=1	0.57	_	_	_	_	_	_	GO:0002229|defense response to oomycetes;GO:0006855|drug transmembrane transport;GO:0009611|response to wounding;GO:0009624|response to nematode;GO:0009813|flavonoid biosynthetic process;GO:0010023|proanthocyanidin biosynthetic process;GO:0010231|maintenance of seed dormancy;GO:0015691|cadmium ion transport;GO:0051238|sequestering of metal ion;GO:0080167|response to karrikin;GO:0098542|defense re…	GO:0005773|vacuole;GO:0005774|vacuolar membrane;GO:0005886|plasma membrane;GO:0009507|chloroplast;GO:0009705|plant-type vacuole membrane;GO:0016021|integral component of membrane	GO:0015238|drug transmembrane transporter activity;GO:0015297|antiporter activity;GO:0015299|solute:proton antiporter activity;GO:0022857|transmembrane transporter activity	ko:K03327	TC.MATE, SLC47A, norM, mdtK, dinF		m.3597|g32582.t1:134-1132(+)	complete	PF01554.15|MatE|MatE|g32582.t1|m.3597:20-106;PF01554.15|MatE|MatE|g32582.t1|m.3597:159-290
C.avellana_Jefferson_18279	1818	C	C.avellana_Jefferson_18279	1818	1818	T	C	exonic	g32726	nonsynonymous SNV	g32726:g32726.t1:exon2:c.205A>G:p.I69V,	g32726	951	XP_018812734.1	PREDICTED: haloacid dehalogenase-like hydrolase domain-containing protein 3 [Juglans regia]	0.61	_	_	_	_	_	_	_	_	_	_	_	_	_	_	_	m.3800|g32726.t1:124-687(+)	complete	PF13242.3|Hydrolase_like|HAD-hyrolase-like|g32726.t1|m.3800:45-90;PF13419.3|HAD_2|Haloacid dehalogenase-like hydrolase|g32726.t1|m.3800:4-88
C.avellana_Jefferson_18639	2306	T	C.avellana_Jefferson_18639	2306	2306	C	T	exonic	g32879	nonsynonymous SNV	g32879:g32879.t1:exon1:c.50C>T:p.S17L,	g32879	904	XP_018858502.1	PREDICTED: ATP-dependent zinc metalloprotease FTSH 4, mitochondrial-like [Juglans regia]	0.96	sp|O80983|FTSH4_ARATH	ATP-dependent zinc metalloprotease FTSH 4, mitochondrial OS=Arabidopsis thaliana GN=FTSH4 PE=1 SV=2	0.9	59689.fgenesh2_kg.4__529__AT2G26140.1	annotation not avaliable	0.92	COG0465	KOG0734	_	GO:0006457|protein folding;GO:0006508|proteolysis;GO:0006515|protein quality control for misfolded or incompletely synthesized proteins;GO:0009408|response to heat;GO:0010073|meristem maintenance;GO:0010304|PSII associated light-harvesting complex II catabolic process;GO:0030150|protein import into mitochondrial matrix;GO:0045041|protein import into mitochondrial intermembrane space;GO:0051604|pr…	GO:0005739|mitochondrion;GO:0005743|mitochondrial inner membrane;GO:0009507|chloroplast;GO:0009535|chloroplast thylakoid membrane;GO:0009536|plastid;GO:0009941|chloroplast envelope;GO:0016020|membrane;GO:0016021|integral component of membrane;GO:0031942|i-AAA complex;GO:0031966|mitochondrial membrane	GO:0004176|ATP-dependent peptidase activity;GO:0004222|metalloendopeptidase activity;GO:0005524|ATP binding;GO:0008237|metallopeptidase activity;GO:0046872|metal ion binding	ko:K08955	YME1	path:ko04139	m.4006|g32879.t1:2-775(+)	5prime_partial	_
C.avellana_Jefferson_00270	56349	A	C.avellana_Jefferson_00270	56349	56349	G	A	exonic	g3311	nonsynonymous SNV	g3311:g3311.t1:exon7:c.478C>T:p.R160C,	g3311	1430	XP_018849632.1	PREDICTED: phosphopantothenate--cysteine ligase 2-like [Juglans regia]	0.93	sp|Q9LZM3|PPCS2_ARATH	Phosphopantothenate--cysteine ligase 2 OS=Arabidopsis thaliana GN=PPCS2 PE=2 SV=2	0.82	_	_	_	_	_	_	GO:0009108|coenzyme biosynthetic process;GO:0015937|coenzyme A biosynthetic process;GO:1990181|acetyl-CoA biosynthetic process from pantothenate	GO:0005634|nucleus;GO:0005737|cytoplasm;GO:0005829|cytosol;GO:0070062|extracellular exosome;GO:1990143|CoA-synthesizing protein complex	GO:0004632|phosphopantothenate--cysteine ligase activity	ko:K01922	PPCS, coaB	path:ko00770;path:ko01100	m.5119|g3311.t1:99-1010(+)	complete	PF04127.12|DFP|DNA / pantothenate metabolism flavoprotein|g3311.t1|m.5119:33-132;PF04127.12|DFP|DNA / pantothenate metabolism flavoprotein|g3311.t1|m.5119:143-257
C.avellana_Jefferson_19191	1902	G	C.avellana_Jefferson_19191	1902	1902	A	G	exonic	g33154	nonsynonymous SNV	g33154:g33154.t1:exon2:c.307T>C:p.S103P,	g33154	1669	_	_	_	_	_	_	_	_	_	_	_	_	_	_	_	_	_	_	m.4372|g33154.t1:284-871(+);m.4373|g33154.t1:1-315(+)	complete;5prime_partial	_
C.avellana_Jefferson_00276	7617	A	C.avellana_Jefferson_00276	7617	7617	G	A	exonic	g3354	nonsynonymous SNV	g3354:g3354.t1:exon4:c.1064C>T:p.A355V,	g3354	1981	XP_022865186.1	uncharacterized protein LOC111385058 [Olea europaea var. sylvestris]	0.45	_	_	_	_	_	_	_	_	_	_	_	_	_	_	_	m.5181|g3354.t1:1678-1980(-);m.5179|g3354.t1:378-1922(+)	5prime_partial;complete	_
C.avellana_Jefferson_20586	2325	T	C.avellana_Jefferson_20586	2325	2325	C	T	exonic	g33709	nonsynonymous SNV	g33709:g33709.t1:exon3:c.1973C>T:p.T658I,	g33709	2118	XP_018859456.1	PREDICTED: MDIS1-interacting receptor like kinase 2-like [Juglans regia]	0.81	sp|Q8VZG8|MIK2_ARATH	MDIS1-interacting receptor like kinase 2 OS=Arabidopsis thaliana GN=MIK2 PE=1 SV=3	0.7	_	_	_	_	_	_	GO:0001558|regulation of cell growth;GO:0001944|vasculature development;GO:0006468|protein phosphorylation;GO:0006833|water transport;GO:0006955|immune response;GO:0009553|embryo sac development;GO:0009611|response to wounding;GO:0009664|plant-type cell wall organization;GO:0009753|response to jasmonic acid;GO:0009793|embryo development ending in seed dormancy;GO:0009826|unidimensional cell growt…	GO:0000325|plant-type vacuole;GO:0005739|mitochondrion;GO:0005886|plasma membrane;GO:0009506|plasmodesma;GO:0016020|membrane;GO:0016021|integral component of membrane;GO:0048226|Casparian strip;GO:0090406|pollen tube	GO:0001653|peptide receptor activity;GO:0004383|guanylate cyclase activity;GO:0004672|protein kinase activity;GO:0004674|protein serine/threonine kinase activity;GO:0004702|signal transducer, downstream of receptor, with serine/threonine kinase activity;GO:0004714|transmembrane receptor protein tyrosine kinase activity;GO:0004888|transmembrane signaling receptor activity;GO:0005524|ATP binding;GO…	_	_	_	m.5113|g33709.t1:1-2043(+)	5prime_partial	PF00069.22|Pkinase|Protein kinase domain|g33709.t1|m.5113:405-666;PF07714.14|Pkinase_Tyr|Protein tyrosine kinase|g33709.t1|m.5113:406-668;PF13855.3|LRR_8|Leucine rich repeat|g33709.t1|m.5113:113-171;PF13855.3|LRR_8|Leucine rich repeat|g33709.t1|m.5113:181-218;PF13855.3|LRR_8|Leucine rich repeat|g33709.t1|m.5113:233-291;PF00560.30|LRR_1|Leucine Rich Repeat|g33709.t1|m.5113:184-206;PF00560.30|LRR_1…
C.avellana_Jefferson_20663	1025	C	C.avellana_Jefferson_20663	1025	1025	T	C	exonic	g33735	nonsynonymous SNV	g33735:g33735.t1:exon2:c.639A>G:p.I213M,	g33735	1603	XP_018834652.1	PREDICTED: putative disease resistance protein At3g14460 isoform X1 [Juglans regia]	0.39	sp|Q9LRR4|R13L1_ARATH	Putative disease resistance RPP13-like protein 1 OS=Arabidopsis thaliana GN=RPPL1 PE=3 SV=1	0.65	_	_	_	_	_	_	GO:0006952|defense response;GO:0007165|signal transduction;GO:0009626|plant-type hypersensitive response	GO:0005886|plasma membrane	GO:0005524|ATP binding;GO:0043531|ADP binding	_	_	_	m.5142|g33735.t1:2-1597(+)	5prime_partial	PF00931.19|NB-ARC|NB-ARC domain|g33735.t1|m.5142:179-230
C.avellana_Jefferson_00281	8428	A	C.avellana_Jefferson_00281	8428	8428	C	A	exonic	g3400	nonsynonymous SNV	g3400:g3400.t1:exon8:c.4719C>A:p.S1573R,	g3400	5437	XP_018824661.1	PREDICTED: uncharacterized protein LOC108994046 isoform X4 [Juglans regia]	0.55	sp|Q9SSE9|JMJ25_ARATH	Lysine-specific demethylase JMJ25 OS=Arabidopsis thaliana GN=JMJ25 PE=1 SV=1	0.42	59689.fgenesh2_kg.6__3604__AT4G00990.1	annotation not avaliable	0.55	_	KOG1356	_	GO:0006351|transcription, DNA-templated;GO:0006355|regulation of transcription, DNA-templated;GO:0016569|covalent chromatin modification;GO:0033169|histone H3-K9 demethylation;GO:0060969|negative regulation of gene silencing;GO:0072718|response to cisplatin	GO:0000785|chromatin;GO:0005634|nucleus;GO:0005654|nucleoplasm;GO:0005737|cytoplasm	GO:0000976|transcription regulatory region sequence-specific DNA binding;GO:0016209|antioxidant activity;GO:0031490|chromatin DNA binding;GO:0032452|histone demethylase activity;GO:0032454|histone demethylase activity (H3-K9 specific);GO:0046872|metal ion binding;GO:0051213|dioxygenase activity	ko:K15601	KDM3		m.5243|g3400.t1:1-5229(+)	5prime_partial	PF02373.19|JmjC|JmjC domain, hydroxylase|g3400.t1|m.5243:1626-1717;PF10497.6|zf-4CXXC_R1|Zinc-finger domain of monoamine-oxidase A repressor R1|g3400.t1|m.5243:863-931
C.avellana_Jefferson_22280	1347	G	C.avellana_Jefferson_22280	1347	1347	C	G	exonic	g34238	nonsynonymous SNV	g34238:g34238.t1:exon1:c.104G>C:p.R35T,	g34238	1004	XP_018805252.1	PREDICTED: uncharacterized protein LOC108979113 [Juglans regia]	0.66	_	_	_	39947.LOC_Os08g29880.1	retrotransposon protein, putative, unclassified	0.49	_	KOG1075	_	_	_	_	_	_	_	m.5798|g34238.t1:1-942(+)	5prime_partial	_
C.avellana_Jefferson_22584	651	T	C.avellana_Jefferson_22584	651	651	C	T	exonic	g34321	nonsynonymous SNV	g34321:g34321.t1:exon1:c.29C>T:p.S10L,	g34321	1682	_	_	_	_	_	_	_	_	_	_	_	_	_	_	_	_	_	_	m.5908|g34321.t1:606-1037(+);m.5907|g34321.t1:380-880(+)	complete;complete	_
C.avellana_Jefferson_00294	40423	T	C.avellana_Jefferson_00294	40423	40423	G	T	exonic	g3502	nonsynonymous SNV	g3502:g3502.t1:exon3:c.1169C>A:p.A390D,	g3502	2796	_	_	_	_	_	_	_	_	_	_	_	_	_	_	_	_	_	_	m.5410|g3502.t1:135-2213(+)	complete	_
C.avellana_Jefferson_00016	27107	C	C.avellana_Jefferson_00016	27107	27107	T	C	exonic	g353	nonsynonymous SNV	g353:g353.t1:exon2:c.1358A>G:p.Q453R,	g353	1906	XP_015882612.1	PREDICTED: probable apyrase 7 [Ziziphus jujuba]	0.77	sp|F4JSH1|APY7_ARATH	Probable apyrase 7 OS=Arabidopsis thaliana GN=APY7 PE=2 SV=1	0.54	15368.BRADI1G55820.1	annotation not avaliable	0.53	COG5371	KOG1386	_	GO:0006256|UDP catabolic process;GO:0006486|protein glycosylation;GO:0006487|protein N-linked glycosylation;GO:0006493|protein O-linked glycosylation;GO:0007506|gonadal mesoderm development;GO:0008283|cell proliferation;GO:0009191|ribonucleoside diphosphate catabolic process;GO:0009203|ribonucleoside triphosphate catabolic process;GO:0009272|fungal-type cell wall biogenesis;GO:0009901|anther dehi…	GO:0000139|Golgi membrane;GO:0005576|extracellular region;GO:0005634|nucleus;GO:0005737|cytoplasm;GO:0005783|endoplasmic reticulum;GO:0005794|Golgi apparatus;GO:0012505|endomembrane system;GO:0016021|integral component of membrane;GO:0030173|integral component of Golgi membrane;GO:0030659|cytoplasmic vesicle membrane;GO:0030666|endocytic vesicle membrane;GO:0031410|cytoplasmic vesicle;GO:0048471|…	GO:0003924|GTPase activity;GO:0004382|guanosine-diphosphatase activity;GO:0005524|ATP binding;GO:0016787|hydrolase activity;GO:0016887|ATPase activity;GO:0017110|nucleoside-diphosphatase activity;GO:0017111|nucleoside-triphosphatase activity;GO:0036384|cytidine diphosphatase activity;GO:0043262|adenosine-diphosphatase activity;GO:0043273|CTPase activity;GO:0045134|uridine-diphosphatase activity;G…	ko:K14643	ENTPD7		m.559|g353.t1:92-1777(+)	complete	PF01150.14|GDA1_CD39|GDA1/CD39 (nucleoside phosphatase) family|g353.t1|m.559:56-488
C.avellana_Jefferson_28347	1207	T	C.avellana_Jefferson_28347	1207	1207	C	T	exonic	g35385	nonsynonymous SNV	g35385:g35385.t1:exon1:c.275G>A:p.S92N,	g35385	429	_	_	_	_	_	_	_	_	_	_	_	_	_	_	_	_	_	_	m.7222|g35385.t1:3-320(+)	5prime_partial	_
C.avellana_Jefferson_28614	559	G	C.avellana_Jefferson_28614	559	559	A	G	exonic	g35419	nonsynonymous SNV	g35419:g35419.t1:exon2:c.346A>G:p.K116E,	g35419	763	XP_018858669.1	PREDICTED: uncharacterized protein LOC109020620 [Juglans regia]	0.69	_	_	_	_	_	_	_	_	_	_	_	_	_	_	_	m.7261|g35419.t1:1-576(+)	5prime_partial	_
C.avellana_Jefferson_33157	331	G	C.avellana_Jefferson_33157	331	331	A	G	exonic	g35870	nonsynonymous SNV	g35870:g35870.t1:exon1:c.284T>C:p.M95T,	g35870	590	_	_	_	_	_	_	_	_	_	_	_	_	_	_	_	_	_	_	m.7797|g35870.t1:48-536(+)	complete	_
C.avellana_Jefferson_00329	68216	G	C.avellana_Jefferson_00329	68216	68216	A	G	exonic	g3782	nonsynonymous SNV	g3782:g3782.t1:exon2:c.1151T>C:p.V384A,	g3782	1840	XP_021642292.1	F-box/LRR-repeat protein At4g14103-like [Hevea brasiliensis]	0.54	sp|Q9FF23|FB268_ARATH	Putative F-box protein At5g38390 OS=Arabidopsis thaliana GN=At5g38390 PE=4 SV=1	0.43	_	_	_	_	_	_	_	_	_	_	_	_	m.5861|g3782.t1:3-1595(+)	5prime_partial	PF00646.30|F-box|F-box domain|g3782.t1|m.5861:65-106;PF12937.4|F-box-like|F-box-like|g3782.t1|m.5861:66-105
C.avellana_Jefferson_00333	1915	A	C.avellana_Jefferson_00333	1915	1915	G	A	exonic	g3806	nonsynonymous SNV	g3806:g3806.t1:exon7:c.2288C>T:p.S763F,	g3806	2905	EOY19021.1	Cytochrome P450 isoform 1 [Theobroma cacao]	0.84	sp|Q2QYH7|C14C2_ORYSJ	Cytochrome P450 714C2 OS=Oryza sativa subsp. japonica GN=CYP714C2 PE=2 SV=1	0.69	39947.LOC_Os12g02640.1	cytochrome P450 72A1, putative, expressed	0.69	COG2124	KOG0157	_	GO:0009741|response to brassinosteroid;GO:0009820|alkaloid metabolic process;GO:0010268|brassinosteroid homeostasis;GO:0016131|brassinosteroid metabolic process;GO:0033466|trans-zeatin biosynthetic process;GO:0040008|regulation of growth;GO:0045487|gibberellin catabolic process;GO:1902382|11-oxo-beta-amyrin catabolic process;GO:1902386|glycyrrhetinate biosynthetic process	GO:0005774|vacuolar membrane;GO:0005789|endoplasmic reticulum membrane;GO:0009506|plasmodesma;GO:0016021|integral component of membrane;GO:0031090|organelle membrane	GO:0004497|monooxygenase activity;GO:0005506|iron ion binding;GO:0008395|steroid hydroxylase activity;GO:0016705|oxidoreductase activity, acting on paired donors, with incorporation or reduction of molecular oxygen;GO:0016709|oxidoreductase activity, acting on paired donors, with incorporation or reduction of molecular oxygen, NAD(P)H as one donor, and incorporation of one atom of oxygen;GO:00200…	ko:K20661	CYP714A1		m.5902|g3806.t1:61-2706(+)	complete	PF00067.19|p450|Cytochrome P450|g3806.t1|m.5902:87-499;PF14223.3|Retrotran_gag_2|gag-polypeptide of LTR copia-type|g3806.t1|m.5902:538-672
C.avellana_Jefferson_00338	9661	G	C.avellana_Jefferson_00338	9661	9661	A	G	exonic	g3843	nonsynonymous SNV	g3843:g3843.t1:exon3:c.331A>G:p.S111G,	g3843	908	_	_	_	_	_	_	_	_	_	_	_	_	_	_	_	_	_	_	m.5949|g3843.t1:275-712(+)	complete	_
C.avellana_Jefferson_00355	58664	C	C.avellana_Jefferson_00355	58664	58664	G	C	exonic	g3976	nonsynonymous SNV	g3976:g3976.t1:exon5:c.616C>G:p.P206A,	g3976	1783	XP_022759439.1	protein DETOXIFICATION 43-like [Durio zibethinus]	0.73	sp|Q9SFB0|DTX43_ARATH	Protein DETOXIFICATION 43 OS=Arabidopsis thaliana GN=DTX43 PE=1 SV=1	0.71	59689.fgenesh2_kg.3__847__AT3G08040.1	annotation not avaliable	0.69	COG0534	KOG1347	_	GO:0006879|cellular iron ion homeostasis;GO:0009737|response to abscisic acid;GO:0010044|response to aluminum ion;GO:0015746|citrate transport;GO:0016036|cellular response to phosphate starvation;GO:0030001|metal ion transport;GO:0055072|iron ion homeostasis;GO:0071281|cellular response to iron ion;GO:0071369|cellular response to ethylene stimulus;GO:0071732|cellular response to nitric oxide	GO:0005886|plasma membrane;GO:0009507|chloroplast;GO:0016021|integral component of membrane;GO:0031969|chloroplast membrane	GO:0005215|transporter activity;GO:0015137|citrate transmembrane transporter activity;GO:0015238|drug transmembrane transporter activity;GO:0015297|antiporter activity;GO:0046873|metal ion transmembrane transporter activity	_	_	_	m.6155|g3976.t1:58-1545(+);m.6156|g3976.t1:48-1034(-)	complete;complete	PF01554.15|MatE|MatE|g3976.t1|m.6155:150-243;PF01554.15|MatE|MatE|g3976.t1|m.6155:304-446;PF14667.3|Polysacc_synt_C|Polysaccharide biosynthesis C-terminal domain|g3976.t1|m.6155:197-307
C.avellana_Jefferson_00407	15229	T	C.avellana_Jefferson_00407	15229	15229	C	T	exonic	g4402	nonsynonymous SNV	g4402:g4402.t1:exon8:c.655G>A:p.V219I,	g4402	2062	XP_018816769.1	PREDICTED: uncharacterized protein LOC108988105 [Juglans regia]	0.88	sp|B2V969|FMT_SULSY	Methionyl-tRNA formyltransferase OS=Sulfurihydrogenibium sp. (strain YO3AOP1) GN=fmt PE=3 SV=1	0.49	59689.scaffold_201253.1	annotation not avaliable	0.83	COG0223	KOG3082	_			GO:0004479|methionyl-tRNA formyltransferase activity	ko:K00604	MTFMT, fmt	path:ko00670;path:ko00970	m.6812|g4402.t1:1-1176(+)	5prime_partial	PF00551.16|Formyl_trans_N|Formyl transferase|g4402.t1|m.6812:47-210;PF02911.15|Formyl_trans_C|Formyl transferase, C-terminal domain|g4402.t1|m.6812:275-383
C.avellana_Jefferson_00460	34913	T	C.avellana_Jefferson_00460	34913	34913	C	T	exonic	g4811	nonsynonymous SNV	g4811:g4811.t1:exon1:c.541G>A:p.V181M,	g4811	4837	OMP06529.1	putative Zinc finger, Rad18-type [Corchorus olitorius]	0.57	sp|Q5XVJ4|FAN1_ARATH	Fanconi-associated nuclease 1 homolog OS=Arabidopsis thaliana GN=FAN1 PE=2 SV=2	0.66	59689.fgenesh2_kg.1__3926__AT1G48360.2	annotation not avaliable	0.65	_	KOG2143	_	GO:0000724|double-strand break repair via homologous recombination;GO:0006281|DNA repair;GO:0006289|nucleotide-excision repair;GO:0006397|mRNA processing;GO:0008380|RNA splicing;GO:0033683|nucleotide-excision repair, DNA incision;GO:0036297|interstrand cross-link repair	GO:0005634|nucleus;GO:0005654|nucleoplasm;GO:0005829|cytosol;GO:0009507|chloroplast;GO:0045171|intercellular bridge	GO:0000287|magnesium ion binding;GO:0003723|RNA binding;GO:0004528|phosphodiesterase I activity;GO:0008270|zinc ion binding;GO:0008409|5'-3' exonuclease activity;GO:0016787|hydrolase activity;GO:0016818|hydrolase activity, acting on acid anhydrides, in phosphorus-containing anhydrides;GO:0017108|5'-flap endonuclease activity;GO:0046872|metal ion binding;GO:0070336|flap-structured DNA binding;GO:0…	ko:K15363	FAN1, MTMR15	path:ko03460	m.7427|g4811.t1:1-4788(+)	5prime_partial	PF11955.5|PORR|Plant organelle RNA recognition domain|g4811.t1|m.7427:2-262;PF11955.5|PORR|Plant organelle RNA recognition domain|g4811.t1|m.7427:269-355;PF08774.8|VRR_NUC|VRR-NUC domain|g4811.t1|m.7427:1478-1589;PF08797.8|HIRAN|HIRAN domain|g4811.t1|m.7427:925-1007
C.avellana_Jefferson_00514	7811	T	C.avellana_Jefferson_00514	7811	7811	G	T	exonic	g5194	nonsynonymous SNV	g5194:g5194.t1:exon2:c.754G>T:p.A252S,	g5194	1789	XP_018828107.1	PREDICTED: glucan endo-1,3-beta-glucosidase 5-like [Juglans regia]	0.94	sp|Q9M088|E135_ARATH	Glucan endo-1,3-beta-glucosidase 5 OS=Arabidopsis thaliana GN=At4g31140 PE=1 SV=1	0.67	59689.fgenesh1_pm.C_scaffold_7002037	annotation not avaliable	0.87	_	_	NOG244031	GO:0002215|defense response to nematode;GO:0005975|carbohydrate metabolic process;GO:0006076|(1->3)-beta-D-glucan catabolic process;GO:0006952|defense response;GO:0007154|cell communication;GO:0009651|response to salt stress;GO:0009817|defense response to fungus, incompatible interaction;GO:0071555|cell wall organization	GO:0005576|extracellular region;GO:0005615|extracellular space;GO:0005618|cell wall;GO:0005634|nucleus;GO:0005737|cytoplasm;GO:0005773|vacuole;GO:0005774|vacuolar membrane;GO:0005783|endoplasmic reticulum;GO:0005886|plasma membrane;GO:0009505|plant-type cell wall;GO:0009506|plasmodesma;GO:0031225|anchored component of membrane;GO:0046658|anchored component of plasma membrane	GO:0004553|hydrolase activity, hydrolyzing O-glycosyl compounds;GO:0008810|cellulase activity;GO:0030247|polysaccharide binding;GO:0042803|protein homodimerization activity;GO:0042972|licheninase activity;GO:0042973|glucan endo-1,3-beta-D-glucosidase activity	_	_	_	m.8031|g5194.t1:92-1561(+)	complete	PF00332.15|Glyco_hydro_17|Glycosyl hydrolases family 17|g5194.t1|m.8031:35-353;PF07983.10|X8|X8 domain|g5194.t1|m.8031:374-442
C.avellana_Jefferson_00025	108257	T	C.avellana_Jefferson_00025	108257	108257	G	T	exonic	g526	nonsynonymous SNV	g526:g526.t1:exon30:c.3165G>T:p.E1055D,	g526	5011	XP_018842858.1	PREDICTED: uncharacterized protein LOC109007579 isoform X1 [Juglans regia]	0.72	sp|Q94A79|DMS3_ARATH	Protein DEFECTIVE IN MERISTEM SILENCING 3 OS=Arabidopsis thaliana GN=DMS3 PE=1 SV=1	0.56	59689.Al_scaffold_0006_2318	At5g24280-like protein Fragment	0.61	_	_	NOG269404	GO:0006306|DNA methylation;GO:0031047|gene silencing by RNA;GO:0070921|regulation of production of siRNA involved in chromatin silencing by small RNA;GO:0080188|RNA-directed DNA methylation	GO:0000419|DNA-directed RNA polymerase V complex	GO:0042803|protein homodimerization activity	_	_	_	m.827|g526.t1:2-4900(+)	5prime_partial	PF13589.3|HATPase_c_3|Histidine kinase-, DNA gyrase B-, and HSP90-like ATPase|g526.t1|m.827:191-311
C.avellana_Jefferson_00552	29847	G	C.avellana_Jefferson_00552	29847	29847	A	G	exonic	g5462	nonsynonymous SNV	g5462:g5462.t1:exon7:c.977A>G:p.H326R,	g5462	1954	XP_018851444.1	PREDICTED: probable ubiquitin-like-specific protease 2B [Juglans regia]	0.74	sp|P0C2F6|RNHX1_ARATH	Putative ribonuclease H protein At1g65750 OS=Arabidopsis thaliana GN=At1g65750 PE=3 SV=1	0.52	_	_	_	_	_	_			GO:0003676|nucleic acid binding;GO:0004523|RNA-DNA hybrid ribonuclease activity;GO:0046872|metal ion binding	ko:K08596	SENP7		m.8451|g5462.t1:50-1801(+)	complete	_
C.avellana_Jefferson_00027	2933	G	C.avellana_Jefferson_00027	2933	2933	T	G	exonic	g547	nonsynonymous SNV	g547:g547.t1:exon1:c.1070A>C:p.E357A,	g547	3110	XP_018816058.1	PREDICTED: uncharacterized protein LOC108987582 [Juglans regia]	0.47	_	_	_	39947.LOC_Os04g29469.1	retrotransposon protein, putative, unclassified	0.45	_	KOG1075	_	_	_	_	_	_	_	m.861|g547.t1:290-3055(+)	complete	PF14111.3|DUF4283|Domain of unknown function (DUF4283)|g547.t1|m.861:29-173;PF14392.3|zf-CCHC_4|Zinc knuckle|g547.t1|m.861:175-221;PF03372.20|Exo_endo_phos|Endonuclease/Exonuclease/phosphatase family|g547.t1|m.861:580-677
C.avellana_Jefferson_00557	2558	T	C.avellana_Jefferson_00557	2558	2558	C	T	exonic	g5496	nonsynonymous SNV	g5496:g5496.t1:exon1:c.274C>T:p.L92F,	g5496	841	_	_	_	_	_	_	_	_	_	_	_	_	_	_	_	_	_	_	_	_	_
C.avellana_Jefferson_00566	9335	T	C.avellana_Jefferson_00566	9335	9335	A	T	exonic	g5552	nonsynonymous SNV	g5552:g5552.t1:exon2:c.238A>T:p.T80S,	g5552	1967	XP_018821698.1	PREDICTED: protein NRT1/ PTR FAMILY 5.6-like [Juglans regia]	0.9	sp|P0CI03|PTR28_ARATH	Protein NRT1/ PTR FAMILY 5.6 OS=Arabidopsis thaliana GN=NPF5.6 PE=2 SV=1	0.76	_	_	_	_	_	_	GO:0006807|nitrogen compound metabolic process;GO:0006857|oligopeptide transport;GO:0009611|response to wounding;GO:0009624|response to nematode;GO:0009737|response to abscisic acid;GO:0009751|response to salicylic acid;GO:0009753|response to jasmonic acid;GO:0009860|pollen tube growth;GO:0010119|regulation of stomatal movement;GO:0010150|leaf senescence;GO:0010167|response to nitrate;GO:0010336|…	GO:0000325|plant-type vacuole;GO:0005773|vacuole;GO:0005774|vacuolar membrane;GO:0005794|Golgi apparatus;GO:0005886|plasma membrane;GO:0009506|plasmodesma;GO:0009705|plant-type vacuole membrane;GO:0016021|integral component of membrane;GO:0097708|intracellular vesicle	GO:0005215|transporter activity;GO:0015112|nitrate transmembrane transporter activity;GO:0015293|symporter activity;GO:0015334|high-affinity oligopeptide transmembrane transporter activity;GO:0042937|tripeptide transmembrane transporter activity;GO:0080054|low-affinity nitrate transmembrane transporter activity;GO:0090440|abscisic acid transmembrane transporter activity	ko:K14638	SLC15A3_4, PHT		m.8583|g5552.t1:28-1812(+)	complete	PF00854.18|PTR2|POT family|g5552.t1|m.8583:111-530
C.avellana_Jefferson_00587	52820	A	C.avellana_Jefferson_00587	52820	52820	T	A	exonic	g5704	nonsynonymous SNV	g5704:g5704.t1:exon4:c.979T>A:p.C327S,	g5704	3676	XP_018839102.1	PREDICTED: uncharacterized protein LOC109004849 [Juglans regia]	0.58	_	_	_	_	_	_	_	_	_	_	_	_	_	_	_	m.8815|g5704.t1:74-3094(+)	complete	PF13966.3|zf-RVT|zinc-binding in reverse transcriptase|g5704.t1|m.8815:840-924;PF00078.24|RVT_1|Reverse transcriptase (RNA-dependent DNA polymerase)|g5704.t1|m.8815:615-744
C.avellana_Jefferson_00589	23397	A	C.avellana_Jefferson_00589	23397	23397	G	A	exonic	g5716	nonsynonymous SNV	g5716:g5716.t1:exon3:c.379C>T:p.R127W,	g5716	1355	XP_018828336.1	PREDICTED: probable protein S-acyltransferase 19 [Juglans regia]	0.88	sp|Q9LIE4|ZDHC8_ARATH	Probable protein S-acyltransferase 20 OS=Arabidopsis thaliana GN=PAT20 PE=3 SV=2	0.64	59689.fgenesh2_kg.3__2433__AT3G22180.1	annotation not avaliable	0.63	COG5273	KOG1311	_		GO:0005886|plasma membrane;GO:0016021|integral component of membrane;GO:0030659|cytoplasmic vesicle membrane	GO:0019706|protein-cysteine S-palmitoyltransferase activity	ko:K20027	ZDHHC1_11		m.8833|g5716.t1:2-1285(+)	5prime_partial	PF13966.3|zf-RVT|zinc-binding in reverse transcriptase|g5716.t1|m.8833:216-290
C.avellana_Jefferson_00643	53592	G	C.avellana_Jefferson_00643	53592	53592	C	G	exonic	g6066	nonsynonymous SNV	g6066:g6066.t1:exon3:c.334G>C:p.D112H,	g6066	815	XP_018833990.1	PREDICTED: uncharacterized protein LOC109001246 [Juglans regia]	0.97	_	_	_	59689.Al_scaffold_0007_2132	annotation not avaliable	0.91	_	_	NOG256487	_	_	_	_	_	_	m.9418|g6066.t1:218-628(+)	complete	_
C.avellana_Jefferson_00030	129870	A	C.avellana_Jefferson_00030	129870	129870	C	A	exonic	g621	nonsynonymous SNV	g621:g621.t1:exon2:c.116C>A:p.P39H,	g621	1424	XP_018841717.1	PREDICTED: uncharacterized protein LOC109006787 isoform X1 [Juglans regia]	0.7	_	_	_	_	_	_	_	_	_	_	_	_	_	_	_	m.980|g621.t1:83-1315(+)	complete	PF09133.7|SANTA|SANTA (SANT Associated)|g621.t1|m.980:32-92
C.avellana_Jefferson_00695	31218	A	C.avellana_Jefferson_00695	31218	31218	G	A	exonic	g6424	nonsynonymous SNV	g6424:g6424.t1:exon1:c.244G>A:p.D82N,	g6424	589	_	_	_	_	_	_	_	_	_	_	_	_	_	_	_	_	_	_	m.9951|g6424.t1:70-432(+)	complete	_
C.avellana_Jefferson_00739	23012	C	C.avellana_Jefferson_00739	23012	23012	T	C	exonic	g6710	nonsynonymous SNV	g6710:g6710.t1:exon1:c.208A>G:p.K70E,	g6710	1669	XP_018811560.1	PREDICTED: uncharacterized protein LOC108984155 [Juglans regia]	0.47	_	_	_	39947.LOC_Os09g29700.1	retrotransposon protein, putative, unclassified	0.39	_	KOG0017	_	_	_	_	_	_	_	m.10401|g6710.t1:273-1478(+)	complete	PF14223.3|Retrotran_gag_2|gag-polypeptide of LTR copia-type|g6710.t1|m.10401:141-211;PF03732.14|Retrotrans_gag|Retrotransposon gag protein|g6710.t1|m.10401:147-209
C.avellana_Jefferson_00033	110363	A	C.avellana_Jefferson_00033	110363	110363	T	A	exonic	g672	nonsynonymous SNV	g672:g672.t1:exon7:c.380T>A:p.F127Y,	g672	833	KGN59587.1	hypothetical protein Csa_3G827290 [Cucumis sativus]	0.72	sp|Q9LJI5|VA0D1_ARATH	V-type proton ATPase subunit d1 OS=Arabidopsis thaliana GN=VHA-d1 PE=2 SV=1	0.71	_	_	_	_	_	_	GO:0001947|heart looping;GO:0003406|retinal pigment epithelium development;GO:0006879|cellular iron ion homeostasis;GO:0007034|vacuolar transport;GO:0007035|vacuolar acidification;GO:0007420|brain development;GO:0007430|terminal branching, open tracheal system;GO:0008057|eye pigment granule organization;GO:0008286|insulin receptor signaling pathway;GO:0008593|regulation of Notch signaling pathway…	GO:0000220|vacuolar proton-transporting V-type ATPase, V0 domain;GO:0000325|plant-type vacuole;GO:0000329|fungal-type vacuole membrane;GO:0005623|cell;GO:0005634|nucleus;GO:0005765|lysosomal membrane;GO:0005768|endosome;GO:0005769|early endosome;GO:0005773|vacuole;GO:0005774|vacuolar membrane;GO:0005794|Golgi apparatus;GO:0005813|centrosome;GO:0005886|plasma membrane;GO:0008021|synaptic vesicle;G…	GO:0008553|proton-exporting ATPase activity, phosphorylative mechanism;GO:0015078|proton transmembrane transporter activity;GO:0046961|proton-transporting ATPase activity, rotational mechanism	ko:K02146	ATPeV0D, ATP6D	path:ko00190;path:ko01100;path:ko04142;path:ko04145;path:ko04721;path:ko04966;path:ko05110;path:ko05120;path:ko05152;path:ko05203;path:ko05323	m.1053|g672.t1:161-664(+)	complete	PF01992.13|vATP-synt_AC39|ATP synthase (C/AC39) subunit|g672.t1|m.1053:1-160
C.avellana_Jefferson_00764	44331	G	C.avellana_Jefferson_00764	44331	44331	C	G	exonic	g6864	nonsynonymous SNV	g6864:g6864.t1:exon1:c.181C>G:p.R61G,	g6864	2045	XP_018847329.1	PREDICTED: probable aminotransferase ACS12 isoform X1 [Juglans regia]	0.86	sp|Q9LQ10|1A110_ARATH	Probable aminotransferase ACS10 OS=Arabidopsis thaliana GN=ACS10 PE=1 SV=1	0.72	_	_	_	_	_	_	GO:0001944|vasculature development;GO:0006417|regulation of translation;GO:0006952|defense response;GO:0006979|response to oxidative stress;GO:0009058|biosynthetic process;GO:0009611|response to wounding;GO:0009612|response to mechanical stimulus;GO:0009693|ethylene biosynthetic process;GO:0009733|response to auxin;GO:0009735|response to cytokinin;GO:0009753|response to jasmonic acid;GO:0009835|f…		GO:0003824|catalytic activity;GO:0008483|transaminase activity;GO:0016491|oxidoreductase activity;GO:0016847|1-aminocyclopropane-1-carboxylate synthase activity;GO:0030170|pyridoxal phosphate binding;GO:0042802|identical protein binding;GO:0042803|protein homodimerization activity	ko:K14270	ACS10_12		m.10636|g6864.t1:236-1798(+);m.10637|g6864.t1:1-618(+)	complete;5prime_partial	PF00155.18|Aminotran_1_2|Aminotransferase class I and II|g6864.t1|m.10636:145-509
C.avellana_Jefferson_00852	15014	T	C.avellana_Jefferson_00852	15014	15014	C	T	exonic	g7423	nonsynonymous SNV	g7423:g7423.t1:exon2:c.814G>A:p.G272S,	g7423	2525	XP_018845621.1	PREDICTED: probable xyloglucan glycosyltransferase 5 [Juglans regia]	0.95	sp|Q9SB75|CSLC5_ARATH	Probable xyloglucan glycosyltransferase 5 OS=Arabidopsis thaliana GN=CSLC5 PE=1 SV=1	0.91	_	_	_	_	_	_	GO:0009294|DNA mediated transformation;GO:0009617|response to bacterium;GO:0010192|mucilage biosynthetic process;GO:0048359|mucilage metabolic process involved in seed coat development;GO:0048868|pollen tube development;GO:0071555|cell wall organization	GO:0000139|Golgi membrane;GO:0005634|nucleus;GO:0005768|endosome;GO:0005794|Golgi apparatus;GO:0005802|trans-Golgi network;GO:0005886|plasma membrane;GO:0009506|plasmodesma;GO:0016021|integral component of membrane	GO:0016757|transferase activity, transferring glycosyl groups;GO:0042803|protein homodimerization activity;GO:0047259|glucomannan 4-beta-mannosyltransferase activity;GO:0051753|mannan synthase activity	_	_	_	m.11505|g7423.t1:268-2349(+)	complete	PF13641.3|Glyco_tranf_2_3|Glycosyltransferase like family 2|g7423.t1|m.11505:228-460;PF13632.3|Glyco_trans_2_3|Glycosyl transferase family group 2|g7423.t1|m.11505:322-528;PF00535.23|Glycos_transf_2|Glycosyl transferase family 2|g7423.t1|m.11505:233-388;PF13506.3|Glyco_transf_21|Glycosyl transferase family 21|g7423.t1|m.11505:293-461
C.avellana_Jefferson_00900	8222	G	C.avellana_Jefferson_00900	8222	8222	A	G	exonic	g7713	nonsynonymous SNV	g7713:g7713.t1:exon1:c.124A>G:p.N42D,	g7713	932	_	_	_	_	_	_	_	_	_	_	_	_	_	_	_	_	_	_	_	_	_
C.avellana_Jefferson_00971	17844	T	C.avellana_Jefferson_00971	17844	17844	C	T	exonic	g8120	nonsynonymous SNV	g8120:g8120.t1:exon2:c.916G>A:p.A306T,	g8120	1827	XP_018850860.1	PREDICTED: ABC transporter G family member 17-like [Juglans regia]	0.81	sp|Q9FNB5|AB6G_ARATH	ABC transporter G family member 6 OS=Arabidopsis thaliana GN=ABCG6 PE=2 SV=1	0.62	15368.BRADI2G26560.1	annotation not avaliable	0.7	COG1131	KOG0061	_	GO:0006810|transport;GO:0007034|vacuolar transport;GO:0007275|multicellular organism development;GO:0009408|response to heat;GO:0009624|response to nematode;GO:0009733|response to auxin;GO:0009737|response to abscisic acid;GO:0009739|response to gibberellin;GO:0009751|response to salicylic acid;GO:0009753|response to jasmonic acid;GO:0010208|pollen wall assembly;GO:0010345|suberin biosynthetic pr…	GO:0005774|vacuolar membrane;GO:0005775|vacuolar lumen;GO:0005886|plasma membrane;GO:0016021|integral component of membrane;GO:0048225|suberin network;GO:0048226|Casparian strip	GO:0005524|ATP binding;GO:0016887|ATPase activity;GO:0042626|ATPase activity, coupled to transmembrane movement of substances	_	_	_	m.12600|g8120.t1:193-1545(+)	complete	PF01061.21|ABC2_membrane|ABC-2 type transporter|g8120.t1|m.12600:194-399
C.avellana_Jefferson_01014	29874	T	C.avellana_Jefferson_01014	29874	29874	C	T	exonic	g8345	nonsynonymous SNV	g8345:g8345.t1:exon6:c.757C>T:p.R253C,	g8345	1456	XP_018841569.1	PREDICTED: mitochondrial phosphate carrier protein 1, mitochondrial [Juglans regia]	0.74	sp|Q7DNC3|MPCP1_ARATH	Mitochondrial phosphate carrier protein 1, mitochondrial OS=Arabidopsis thaliana GN=MPT1 PE=2 SV=1	0.67	15368.BRADI4G37420.1	annotation not avaliable	0.67	_	KOG0767	_	GO:0006810|transport;GO:0006839|mitochondrial transport;GO:0006878|cellular copper ion homeostasis;GO:0009651|response to salt stress;GO:0035434|copper ion transmembrane transport;GO:0035435|phosphate ion transmembrane transport;GO:1990547|mitochondrial phosphate ion transmembrane transport	GO:0005618|cell wall;GO:0005739|mitochondrion;GO:0005743|mitochondrial inner membrane;GO:0005774|vacuolar membrane;GO:0005887|integral component of plasma membrane;GO:0009507|chloroplast;GO:0016020|membrane;GO:0016021|integral component of membrane;GO:0031966|mitochondrial membrane;GO:0043209|myelin sheath;GO:0070062|extracellular exosome	GO:0005315|inorganic phosphate transmembrane transporter activity;GO:0015114|phosphate ion transmembrane transporter activity;GO:0015293|symporter activity;GO:0015317|phosphate:proton symporter activity	ko:K15102	SLC25A3, PHC, PIC		m.12966|g8345.t1:1-894(+)	5prime_partial	PF00153.24|Mito_carr|Mitochondrial carrier protein|g8345.t1|m.12966:74-154
C.avellana_Jefferson_01087	9077	G	C.avellana_Jefferson_01087	9077	9077	A	G	exonic	g8737	nonsynonymous SNV	g8737:g8737.t1:exon3:c.475T>C:p.S159P,	g8737	4186	CAN77234.1	hypothetical protein VITISV_010061 [Vitis vinifera]	0.39	_	_	_	39947.LOC_Os01g50220.1	retrotransposon protein, putative, LINE subclass	0.48	_	KOG1075	_	_	_	_	ko:K03106	SRP54, ffh	path:ko02024;path:ko03060;path:ko03070	m.13573|g8737.t1:3-3383(+)	5prime_partial	PF03372.20|Exo_endo_phos|Endonuclease/Exonuclease/phosphatase family|g8737.t1|m.13573:540-614
C.avellana_Jefferson_01088	23098	T	C.avellana_Jefferson_01088	23098	23098	G	T	exonic	g8742	nonsynonymous SNV	g8742:g8742.t1:exon4:c.560G>T:p.S187I,	g8742	2219	XP_021661004.1	uncharacterized protein LOC110650370 [Hevea brasiliensis]	0.74	_	_	_	59689.fgenesh2_kg.1__3994__AT1G48950.1	annotation not avaliable	0.66	_	KOG4765	_	_	_	_	_	_	_	m.13587|g8742.t1:90-2129(+)	complete	PF07967.10|zf-C3HC|C3HC zinc finger-like|g8742.t1|m.13587:73-120;PF07967.10|zf-C3HC|C3HC zinc finger-like|g8742.t1|m.13587:126-178;PF00078.24|RVT_1|Reverse transcriptase (RNA-dependent DNA polymerase)|g8742.t1|m.13587:454-549
C.avellana_Jefferson_01099	37981	A	C.avellana_Jefferson_01099	37981	37981	G	A	exonic	g8807	nonsynonymous SNV	g8807:g8807.t1:exon3:c.850G>A:p.D284N,	g8807	2852	XP_007225248.1	golgin subfamily A member 6-like protein 22 isoform X1 [Prunus persica]	0.83	_	_	_	59689.scaffold_700972.1	annotation not avaliable	0.63	_	_	NOG284798	_	_	_	_	_	_	m.13690|g8807.t1:131-2674(+)	complete	_
C.avellana_Jefferson_01099	42307	T	C.avellana_Jefferson_01099	42307	42307	C	T	exonic	g8808	nonsynonymous SNV	g8808:g8808.t1:exon4:c.917G>A:p.R306H,	g8808	1864	XP_018812879.1	PREDICTED: E3 ubiquitin-protein ligase KEG-like [Juglans regia]	0.79	sp|Q9ZVP5|M3K18_ARATH	Mitogen-activated protein kinase kinase kinase 18 OS=Arabidopsis thaliana GN=MAPKKK18 PE=1 SV=1	0.49	59689.fgenesh2_kg.7__942__AT4G32250.2	annotation not avaliable	0.7	COG0515	KOG0198	_	GO:0006970|response to osmotic stress;GO:0007346|regulation of mitotic cell cycle;GO:0009737|response to abscisic acid;GO:0009738|abscisic acid-activated signaling pathway;GO:0009789|positive regulation of abscisic acid-activated signaling pathway;GO:0023014|signal transduction by protein phosphorylation;GO:0031098|stress-activated protein kinase signaling cascade;GO:0032147|activation of protein…	GO:0005634|nucleus;GO:0005737|cytoplasm	GO:0004672|protein kinase activity;GO:0004674|protein serine/threonine kinase activity;GO:0004702|signal transducer, downstream of receptor, with serine/threonine kinase activity;GO:0004709|MAP kinase kinase kinase activity;GO:0005524|ATP binding	_	_	_	m.13692|g8808.t1:2-1723(+)	5prime_partial	PF07714.14|Pkinase_Tyr|Protein tyrosine kinase|g8808.t1|m.13692:64-128;PF07714.14|Pkinase_Tyr|Protein tyrosine kinase|g8808.t1|m.13692:161-251;PF00069.22|Pkinase|Protein kinase domain|g8808.t1|m.13692:157-251
C.avellana_Jefferson_01112	39903	A	C.avellana_Jefferson_01112	39903	39903	G	A	exonic	g8887	nonsynonymous SNV	g8887:g8887.t1:exon5:c.716C>T:p.P239L,	g8887	1868	XP_018816581.1	PREDICTED: uncharacterized protein At1g04910 [Juglans regia]	0.89	sp|Q4V398|OFT34_ARATH	O-fucosyltransferase 34 OS=Arabidopsis thaliana GN=OFUT34 PE=2 SV=1	0.84	59689.fgenesh2_kg.6__1552__AT5G15740.1	annotation not avaliable	0.85	_	_	NOG278527	GO:0006004|fucose metabolic process;GO:0006486|protein glycosylation;GO:0007155|cell adhesion;GO:0052325|cell wall pectin biosynthetic process;GO:0071555|cell wall organization;GO:0080157|regulation of plant-type cell wall organization or biogenesis	GO:0000139|Golgi membrane;GO:0005634|nucleus;GO:0005737|cytoplasm;GO:0005768|endosome;GO:0005794|Golgi apparatus;GO:0005802|trans-Golgi network;GO:0009507|chloroplast;GO:0016021|integral component of membrane	GO:0016757|transferase activity, transferring glycosyl groups	_	_	_	m.13811|g8887.t1:154-1695(+)	complete	PF10250.6|O-FucT|GDP-fucose protein O-fucosyltransferase|g8887.t1|m.13811:114-433
C.avellana_Jefferson_01115	33185	G	C.avellana_Jefferson_01115	33185	33185	C	G	exonic	g8900	nonsynonymous SNV	g8900:g8900.t1:exon6:c.831C>G:p.S277R,	g8900	2379	XP_018842577.1	PREDICTED: ER membrane protein complex subunit 1-like [Juglans regia]	0.91	_	_	_	59689.fgenesh2_kg.6__1127__AT5G11560.1	annotation not avaliable	0.81	_	KOG2103	_	_	_	_	_	_	_	m.13833|g8900.t1:3-2105(+)	5prime_partial	PF13360.3|PQQ_2|PQQ-like domain|g8900.t1|m.13833:69-240
C.avellana_Jefferson_01116	9667	T	C.avellana_Jefferson_01116	9667	9667	G	T	exonic	g8902	nonsynonymous SNV	g8902:g8902.t1:exon3:c.3440G>T:p.S1147I,	g8902	4738	XP_018841281.1	PREDICTED: uncharacterized protein LOC109006454 [Juglans regia]	0.45	_	_	_	59689.fgenesh2_kg.4__1539__AT2G35140.1	annotation not avaliable	0.62	_	_	NOG256958	_	_	_	_	_	_	m.13835|g8902.t1:99-4334(+)	complete	PF10539.6|Dev_Cell_Death|Development and cell death domain|g8902.t1|m.13835:18-142
C.avellana_Jefferson_01132	8995	A	C.avellana_Jefferson_01132	8995	8995	C	A	exonic	g8996	nonsynonymous SNV	g8996:g8996.t1:exon6:c.1116G>T:p.W372C,	g8996	2550	XP_018817103.1	PREDICTED: long chain acyl-CoA synthetase 9, chloroplastic [Juglans regia]	0.86	sp|Q9CAP8|LACS9_ARATH	Long chain acyl-CoA synthetase 9, chloroplastic OS=Arabidopsis thaliana GN=LACS9 PE=1 SV=1	0.79	59689.fgenesh2_kg.2__2053__AT1G77590.1	annotation not avaliable	0.78	COG1022	KOG1180	_	GO:0001676|long-chain fatty acid metabolic process;GO:0006499|N-terminal protein myristoylation;GO:0006629|lipid metabolic process;GO:0006631|fatty acid metabolic process;GO:0006633|fatty acid biosynthetic process;GO:0006637|acyl-CoA metabolic process;GO:0006641|triglyceride metabolic process;GO:0007275|multicellular organism development;GO:0007405|neuroblast proliferation;GO:0007420|brain develo…	GO:0000329|fungal-type vacuole membrane;GO:0005737|cytoplasm;GO:0005739|mitochondrion;GO:0005741|mitochondrial outer membrane;GO:0005743|mitochondrial inner membrane;GO:0005777|peroxisome;GO:0005778|peroxisomal membrane;GO:0005783|endoplasmic reticulum;GO:0005789|endoplasmic reticulum membrane;GO:0005794|Golgi apparatus;GO:0005811|lipid droplet;GO:0005886|plasma membrane;GO:0009507|chloroplast;GO…	GO:0003987|acetate-CoA ligase activity;GO:0004467|long-chain fatty acid-CoA ligase activity;GO:0005524|ATP binding;GO:0016874|ligase activity;GO:0019899|enzyme binding;GO:0019901|protein kinase binding;GO:0019904|protein domain specific binding;GO:0031957|very long-chain fatty acid-CoA ligase activity;GO:0042803|protein homodimerization activity;GO:0047676|arachidonate-CoA ligase activity;GO:0090…	ko:K01897	ACSL, fadD	path:ko00061;path:ko00071;path:ko01100;path:ko01212;path:ko02024;path:ko03320;path:ko04146;path:ko04216;path:ko04920	m.13970|g8996.t1:458-2338(+)	complete	PF00501.25|AMP-binding|AMP-binding enzyme|g8996.t1|m.13970:99-148;PF00501.25|AMP-binding|AMP-binding enzyme|g8996.t1|m.13970:150-460;PF00501.25|AMP-binding|AMP-binding enzyme|g8996.t1|m.13970:463-492
C.avellana_Jefferson_01173	42947	T	C.avellana_Jefferson_01173	42947	42947	C	T	exonic	g9206	nonsynonymous SNV	g9206:g9206.t1:exon5:c.301C>T:p.L101F,	g9206	791	XP_011012970.1	PREDICTED: probable leucine-rich repeat receptor-like protein kinase At5g49770 isoform X1 [Populus euphratica]	0.86	_	_	_	59689.fgenesh2_kg.2__2265__AT1G79620.1	annotation not avaliable	0.94	COG0515	KOG0619;KOG1187	_	_	_	_	ko:K04733	IRAK4	path:ko04064;path:ko04620;path:ko04621;path:ko04624;path:ko04722;path:ko05133;path:ko05140;path:ko05142;path:ko05145;path:ko05152;path:ko05162;path:ko05164	m.14307|g9206.t1:2-586(+)	5prime_partial	_
C.avellana_Jefferson_01201	35759	G	C.avellana_Jefferson_01201	35759	35759	C	G	exonic	g9342	nonsynonymous SNV	g9342:g9342.t1:exon3:c.649G>C:p.A217P,	g9342	1632	XP_018822419.1	PREDICTED: uncharacterized protein LOC108992342 [Juglans regia]	0.73	_	_	_	59689.fgenesh2_kg.1__3866__AT1G47310.1	annotation not avaliable	0.63	_	_	NOG285260	_	_	_	ko:K03100	lepB, TPP	path:ko02024;path:ko03060	m.14536|g9342.t1:1-1347(+)	5prime_partial	_
C.avellana_Jefferson_01218	12665	G	C.avellana_Jefferson_01218	12665	12665	A	G	exonic	g9420	nonsynonymous SNV	g9420:g9420.t1:exon2:c.160T>C:p.Y54H,	g9420	610	XP_018845699.1	PREDICTED: endonuclease V isoform X1 [Juglans regia]	0.89	sp|Q8C9A2|ENDOV_MOUSE	Endonuclease V OS=Mus musculus GN=Endov PE=1 SV=2	0.6	59689.fgenesh2_kg.7__1061__AT4G31150.1	annotation not avaliable	0.75	COG1515	KOG4417	_	GO:0006281|DNA repair;GO:0006397|mRNA processing	GO:0005634|nucleus;GO:0005730|nucleolus;GO:0005737|cytoplasm;GO:0005829|cytosol	GO:0000287|magnesium ion binding;GO:0003677|DNA binding;GO:0003727|single-stranded RNA binding;GO:0016888|endodeoxyribonuclease activity, producing 5'-phosphomonoesters;GO:0016891|endoribonuclease activity, producing 5'-phosphomonoesters;GO:0043737|deoxyribonuclease V activity;GO:0046872|metal ion binding	_	_	_	m.14651|g9420.t1:1-531(+)	5prime_partial	PF04493.11|Endonuclease_5|Endonuclease V|g9420.t1|m.14651:66-166
C.avellana_Jefferson_01225	37478	G	C.avellana_Jefferson_01225	37478	37478	T	G	exonic	g9461	nonsynonymous SNV	g9461:g9461.t1:exon1:c.307A>C:p.N103H,	g9461	719	XP_018837055.1	PREDICTED: uncharacterized protein LOC109003393 [Juglans regia]	0.56	_	_	_	_	_	_	_	_	_	_	_	_	_	_	_	m.14727|g9461.t1:2-565(+)	5prime_partial	PF04043.12|PMEI|Plant invertase/pectin methylesterase inhibitor|g9461.t1|m.14727:41-159
C.avellana_Jefferson_01321	26134	T	C.avellana_Jefferson_01321	26134	26134	A	T	exonic	g9945	nonsynonymous SNV	g9945:g9945.t1:exon2:c.232T>A:p.S78T,	g9945	2307	XP_018821086.1	PREDICTED: receptor homology region, transmembrane domain- and RING domain-containing protein 2 isoform X1 [Juglans regia]	0.88	sp|Q8VZ14|RMR2_ARATH	Receptor homology region, transmembrane domain- and RING domain-containing protein 2 OS=Arabidopsis thaliana GN=RMR2 PE=2 SV=1	0.72	59689.Al_scaffold_0002_1881	annotation not avaliable	0.72	COG5540	KOG4628	_	GO:0000209|protein polyubiquitination;GO:0006886|intracellular protein transport;GO:0009414|response to water deprivation;GO:0009651|response to salt stress;GO:0009737|response to abscisic acid;GO:0009789|positive regulation of abscisic acid-activated signaling pathway;GO:0015031|protein transport;GO:0016055|Wnt signaling pathway;GO:0016567|protein ubiquitination;GO:0030178|negative regulation of…	GO:0000139|Golgi membrane;GO:0000306|extrinsic component of vacuolar membrane;GO:0000326|protein storage vacuole;GO:0005635|nuclear envelope;GO:0005637|nuclear inner membrane;GO:0005654|nucleoplasm;GO:0005737|cytoplasm;GO:0005765|lysosomal membrane;GO:0005783|endoplasmic reticulum;GO:0005789|endoplasmic reticulum membrane;GO:0005829|cytosol;GO:0005886|plasma membrane;GO:0005887|integral component…	GO:0004842|ubiquitin-protein transferase activity;GO:0005109|frizzled binding;GO:0008270|zinc ion binding;GO:0016740|transferase activity;GO:0043621|protein self-association;GO:0046872|metal ion binding;GO:0061630|ubiquitin protein ligase activity	ko:K15692	RNF13, RZF		m.15483|g9945.t1:208-1539(+)	complete	PF13639.3|zf-RING_2|Ring finger domain|g9945.t1|m.15483:232-275;PF17123.2|zf-RING_11|RING-like zinc finger|g9945.t1|m.15483:233-260;PF02225.19|PA|PA domain|g9945.t1|m.15483:61-141;PF00097.22|zf-C3HC4|Zinc finger, C3HC4 type (RING finger)|g9945.t1|m.15483:233-274;PF13923.3|zf-C3HC4_2|Zinc finger, C3HC4 type (RING finger)|g9945.t1|m.15483:233-274
