# Supplementary material for: Whole-Genome Re-Sequencing of Corylus heterophylla Blank-Nut Mutants Reveals Sequence Variations in Genes Associated With Embryo Abortion
Source: Front Plant Sci. 2019 Nov 13;10:1465. doi: 10.3389/fpls.2019.01465 (PMC6863972; doi:10.3389/fpls.2019.01465)
Supplement: Supplementary file 3 [file Table_3.xlsx]

## Sheet: Table S3
Table S3 Homozygous and heterozygous genotype of 178 candidate genes
Scaffold	Position	Empty 1 genotype	Empty 2 genotype	Empty 3 genotype	Empty 4 genotype
C.avellana_Jefferson_00025	108257	1/1	1/1	1/1	1/1
C.avellana_Jefferson_00027	2933	1/1	1/1	1/1	1/1
C.avellana_Jefferson_00355	58664	1/1	1/1	1/1	1/1
C.avellana_Jefferson_00739	23012	1/1	1/1	1/1	1/1
C.avellana_Jefferson_00852	15014	1/1	1/1	1/1	1/1
C.avellana_Jefferson_01112	39903	1/1	1/1	1/1	1/1
C.avellana_Jefferson_01581	4652	1/1	1/1	1/1	1/1
C.avellana_Jefferson_01736	26257	1/1	1/1	1/1	1/1
C.avellana_Jefferson_01830	22598	1/1	1/1	1/1	1/1
C.avellana_Jefferson_02132	19138	1/1	1/1	1/1	1/1
C.avellana_Jefferson_05024	10274	1/1	1/1	1/1	1/1
C.avellana_Jefferson_06755	9349	1/1	1/1	1/1	1/1
C.avellana_Jefferson_07319	2303	1/1	1/1	1/1	1/1
C.avellana_Jefferson_07995	10257	1/1	1/1	1/1	1/1
C.avellana_Jefferson_08504	7843	1/1	1/1	1/1	1/1
C.avellana_Jefferson_08703	4254	1/1	1/1	1/1	1/1
C.avellana_Jefferson_12508	1441	1/1	1/1	1/1	1/1
C.avellana_Jefferson_19191	1902	1/1	1/1	1/1	1/1
C.avellana_Jefferson_01225	37478	1/1	1/1	1/1	0/1
C.avellana_Jefferson_02019	18553	1/1	1/1	1/1	0/1
C.avellana_Jefferson_02019	23480	1/1	1/1	1/1	0/1
C.avellana_Jefferson_03854	18370	1/1	1/1	1/1	0/1
C.avellana_Jefferson_08877	4725	1/1	1/1	1/1	0/1
C.avellana_Jefferson_00104	29710	1/1	1/1	0/1	0/1
C.avellana_Jefferson_00016	27107	1/1	0/1	1/1	1/1
C.avellana_Jefferson_00460	34913	1/1	0/1	1/1	1/1
C.avellana_Jefferson_08948	5018	1/1	0/1	1/1	1/1
C.avellana_Jefferson_16136	4426	1/1	0/1	1/1	1/1
C.avellana_Jefferson_02485	26789	1/1	0/1	1/1	0/1
C.avellana_Jefferson_03443	22222	1/1	0/1	1/1	0/1
C.avellana_Jefferson_04373	16534	1/1	0/1	1/1	0/1
C.avellana_Jefferson_13741	2065	1/1	0/1	1/1	0/1
C.avellana_Jefferson_00098	92844	1/1	0/1	0/1	1/1
C.avellana_Jefferson_00407	15229	1/1	0/1	0/1	1/1
C.avellana_Jefferson_00695	31218	1/1	0/1	0/1	1/1
C.avellana_Jefferson_06437	2156	1/1	0/1	0/1	1/1
C.avellana_Jefferson_00514	7811	1/1	0/1	0/1	0/1
C.avellana_Jefferson_01132	8995	1/1	0/1	0/1	0/1
C.avellana_Jefferson_04570	13949	1/1	0/1	0/1	0/1
C.avellana_Jefferson_00294	40423	0/1	1/1	1/1	1/1
C.avellana_Jefferson_00552	29847	0/1	1/1	1/1	1/1
C.avellana_Jefferson_00900	8222	0/1	1/1	1/1	1/1
C.avellana_Jefferson_01088	23098	0/1	1/1	1/1	1/1
C.avellana_Jefferson_06042	5826	0/1	1/1	1/1	1/1
C.avellana_Jefferson_16341	4657	0/1	1/1	1/1	1/1
C.avellana_Jefferson_03073	15355	0/1	1/1	1/1	0/1
C.avellana_Jefferson_05919	13699	0/1	1/1	1/1	0/1
C.avellana_Jefferson_20663	1025	0/1	1/1	0/1	1/1
C.avellana_Jefferson_00270	56349	0/1	1/1	0/1	0/1
C.avellana_Jefferson_02481	16220	0/1	1/1	0/1	0/1
C.avellana_Jefferson_14294	4632	0/1	1/1	0/1	0/1
C.avellana_Jefferson_17959	3089	0/1	1/1	0/1	0/1
C.avellana_Jefferson_00055	63472	0/1	0/1	1/1	1/1
C.avellana_Jefferson_01201	35759	0/1	0/1	1/1	1/1
C.avellana_Jefferson_01456	17042	0/1	0/1	1/1	1/1
C.avellana_Jefferson_02446	30100	0/1	0/1	1/1	1/1
C.avellana_Jefferson_08466	7267	0/1	0/1	1/1	1/1
C.avellana_Jefferson_18639	2306	0/1	0/1	1/1	1/1
C.avellana_Jefferson_00033	110363	0/1	0/1	1/1	0/1
C.avellana_Jefferson_00276	7617	0/1	0/1	1/1	0/1
C.avellana_Jefferson_00281	8428	0/1	0/1	1/1	0/1
C.avellana_Jefferson_03041	13510	0/1	0/1	1/1	0/1
C.avellana_Jefferson_03281	11027	0/1	0/1	1/1	0/1
C.avellana_Jefferson_09123	2121	0/1	0/1	1/1	0/1
C.avellana_Jefferson_10884	1096	0/1	0/1	1/1	0/1
C.avellana_Jefferson_12077	1851	0/1	0/1	1/1	0/1
C.avellana_Jefferson_20586	2325	0/1	0/1	1/1	0/1
C.avellana_Jefferson_00059	77952	0/1	0/1	0/1	1/1
C.avellana_Jefferson_00059	98491	0/1	0/1	0/1	1/1
C.avellana_Jefferson_00126	90878	0/1	0/1	0/1	1/1
C.avellana_Jefferson_01218	12665	0/1	0/1	0/1	1/1
C.avellana_Jefferson_02401	12419	0/1	0/1	0/1	1/1
C.avellana_Jefferson_02412	26089	0/1	0/1	0/1	1/1
C.avellana_Jefferson_05084	10937	0/1	0/1	0/1	1/1
C.avellana_Jefferson_10492	3321	0/1	0/1	0/1	1/1
C.avellana_Jefferson_12353	2497	0/1	0/1	0/1	1/1
C.avellana_Jefferson_33157	331	0/1	0/1	0/1	1/1
C.avellana_Jefferson_00008	95721	0/1	0/1	0/1	0/1
C.avellana_Jefferson_00030	129870	0/1	0/1	0/1	0/1
C.avellana_Jefferson_00107	48843	0/1	0/1	0/1	0/1
C.avellana_Jefferson_00117	49106	0/1	0/1	0/1	0/1
C.avellana_Jefferson_00203	6259	0/1	0/1	0/1	0/1
C.avellana_Jefferson_00329	68216	0/1	0/1	0/1	0/1
C.avellana_Jefferson_00333	1915	0/1	0/1	0/1	0/1
C.avellana_Jefferson_00338	9661	0/1	0/1	0/1	0/1
C.avellana_Jefferson_00557	2558	0/1	0/1	0/1	0/1
C.avellana_Jefferson_00566	9335	0/1	0/1	0/1	0/1
C.avellana_Jefferson_00587	52820	0/1	0/1	0/1	0/1
C.avellana_Jefferson_00589	23397	0/1	0/1	0/1	0/1
C.avellana_Jefferson_00643	53592	0/1	0/1	0/1	0/1
C.avellana_Jefferson_00764	44331	0/1	0/1	0/1	0/1
C.avellana_Jefferson_00971	17844	0/1	0/1	0/1	0/1
C.avellana_Jefferson_01014	29874	0/1	0/1	0/1	0/1
C.avellana_Jefferson_01087	9077	0/1	0/1	0/1	0/1
C.avellana_Jefferson_01099	37981	0/1	0/1	0/1	0/1
C.avellana_Jefferson_01099	42307	0/1	0/1	0/1	0/1
C.avellana_Jefferson_01115	33185	0/1	0/1	0/1	0/1
C.avellana_Jefferson_01116	9667	0/1	0/1	0/1	0/1
C.avellana_Jefferson_01173	42947	0/1	0/1	0/1	0/1
C.avellana_Jefferson_01321	26134	0/1	0/1	0/1	0/1
C.avellana_Jefferson_01347	41347	0/1	0/1	0/1	0/1
C.avellana_Jefferson_01478	21463	0/1	0/1	0/1	0/1
C.avellana_Jefferson_01483	38993	0/1	0/1	0/1	0/1
C.avellana_Jefferson_01541	35566	0/1	0/1	0/1	0/1
C.avellana_Jefferson_01676	33664	0/1	0/1	0/1	0/1
C.avellana_Jefferson_01760	1188	0/1	0/1	0/1	0/1
C.avellana_Jefferson_01888	12672	0/1	0/1	0/1	0/1
C.avellana_Jefferson_01959	32785	0/1	0/1	0/1	0/1
C.avellana_Jefferson_02004	21697	0/1	0/1	0/1	0/1
C.avellana_Jefferson_02241	15251	0/1	0/1	0/1	0/1
C.avellana_Jefferson_02340	14206	0/1	0/1	0/1	0/1
C.avellana_Jefferson_02469	1936	0/1	0/1	0/1	0/1
C.avellana_Jefferson_02601	22785	0/1	0/1	0/1	0/1
C.avellana_Jefferson_02605	22043	0/1	0/1	0/1	0/1
C.avellana_Jefferson_02785	22599	0/1	0/1	0/1	0/1
C.avellana_Jefferson_02819	11122	0/1	0/1	0/1	0/1
C.avellana_Jefferson_02905	22039	0/1	0/1	0/1	0/1
C.avellana_Jefferson_02905	24429	0/1	0/1	0/1	0/1
C.avellana_Jefferson_03204	7494	0/1	0/1	0/1	0/1
C.avellana_Jefferson_03397	8491	0/1	0/1	0/1	0/1
C.avellana_Jefferson_03408	20977	0/1	0/1	0/1	0/1
C.avellana_Jefferson_03662	4790	0/1	0/1	0/1	0/1
C.avellana_Jefferson_03743	11840	0/1	0/1	0/1	0/1
C.avellana_Jefferson_03778	11762	0/1	0/1	0/1	0/1
C.avellana_Jefferson_03798	8129	0/1	0/1	0/1	0/1
C.avellana_Jefferson_03814	22589	0/1	0/1	0/1	0/1
C.avellana_Jefferson_03938	8004	0/1	0/1	0/1	0/1
C.avellana_Jefferson_04064	6884	0/1	0/1	0/1	0/1
C.avellana_Jefferson_04185	20865	0/1	0/1	0/1	0/1
C.avellana_Jefferson_04263	13502	0/1	0/1	0/1	0/1
C.avellana_Jefferson_04324	960	0/1	0/1	0/1	0/1
C.avellana_Jefferson_04494	3954	0/1	0/1	0/1	0/1
C.avellana_Jefferson_04701	15193	0/1	0/1	0/1	0/1
C.avellana_Jefferson_04739	12754	0/1	0/1	0/1	0/1
C.avellana_Jefferson_04809	9876	0/1	0/1	0/1	0/1
C.avellana_Jefferson_04831	1766	0/1	0/1	0/1	0/1
C.avellana_Jefferson_04958	1372	0/1	0/1	0/1	0/1
C.avellana_Jefferson_04985	14478	0/1	0/1	0/1	0/1
C.avellana_Jefferson_05199	1480	0/1	0/1	0/1	0/1
C.avellana_Jefferson_05288	17048	0/1	0/1	0/1	0/1
C.avellana_Jefferson_05494	15757	0/1	0/1	0/1	0/1
C.avellana_Jefferson_05661	7154	0/1	0/1	0/1	0/1
C.avellana_Jefferson_05728	10248	0/1	0/1	0/1	0/1
C.avellana_Jefferson_06004	12490	0/1	0/1	0/1	0/1
C.avellana_Jefferson_06022	3593	0/1	0/1	0/1	0/1
C.avellana_Jefferson_06076	11348	0/1	0/1	0/1	0/1
C.avellana_Jefferson_06529	6159	0/1	0/1	0/1	0/1
C.avellana_Jefferson_06599	4446	0/1	0/1	0/1	0/1
C.avellana_Jefferson_06982	1473	0/1	0/1	0/1	0/1
C.avellana_Jefferson_07158	11543	0/1	0/1	0/1	0/1
C.avellana_Jefferson_07611	6685	0/1	0/1	0/1	0/1
C.avellana_Jefferson_07654	12139	0/1	0/1	0/1	0/1
C.avellana_Jefferson_08193	10987	0/1	0/1	0/1	0/1
C.avellana_Jefferson_08832	4218	0/1	0/1	0/1	0/1
C.avellana_Jefferson_09183	8186	0/1	0/1	0/1	0/1
C.avellana_Jefferson_09446	1214	0/1	0/1	0/1	0/1
C.avellana_Jefferson_09575	7967	0/1	0/1	0/1	0/1
C.avellana_Jefferson_09779	2974	0/1	0/1	0/1	0/1
C.avellana_Jefferson_09887	5869	0/1	0/1	0/1	0/1
C.avellana_Jefferson_10567	6790	0/1	0/1	0/1	0/1
C.avellana_Jefferson_10633	5870	0/1	0/1	0/1	0/1
C.avellana_Jefferson_11395	6805	0/1	0/1	0/1	0/1
C.avellana_Jefferson_12065	3458	0/1	0/1	0/1	0/1
C.avellana_Jefferson_12162	3769	0/1	0/1	0/1	0/1
C.avellana_Jefferson_12284	1542	0/1	0/1	0/1	0/1
C.avellana_Jefferson_13064	1110	0/1	0/1	0/1	0/1
C.avellana_Jefferson_13852	1506	0/1	0/1	0/1	0/1
C.avellana_Jefferson_14298	773	0/1	0/1	0/1	0/1
C.avellana_Jefferson_14462	2278	0/1	0/1	0/1	0/1
C.avellana_Jefferson_16305	5014	0/1	0/1	0/1	0/1
C.avellana_Jefferson_16477	2881	0/1	0/1	0/1	0/1
C.avellana_Jefferson_17015	544	0/1	0/1	0/1	0/1
C.avellana_Jefferson_17694	2280	0/1	0/1	0/1	0/1
C.avellana_Jefferson_18279	1818	0/1	0/1	0/1	0/1
C.avellana_Jefferson_22280	1347	0/1	0/1	0/1	0/1
C.avellana_Jefferson_22584	651	0/1	0/1	0/1	0/1
C.avellana_Jefferson_28347	1207	0/1	0/1	0/1	0/1
C.avellana_Jefferson_28614	559	0/1	0/1	0/1	0/1
