# Supplementary material for: Whole-Genome Re-Sequencing of Corylus heterophylla Blank-Nut Mutants Reveals Sequence Variations in Genes Associated With Embryo Abortion
Source: Front Plant Sci. 2019 Nov 13;10:1465. doi: 10.3389/fpls.2019.01465 (PMC6863972; doi:10.3389/fpls.2019.01465)
Supplement: Supplementary file 4 [file Table_4.xlsx]

## Sheet: Table S4
Table S4 18 candidate genes with homozygous genotype in Empty1-Empty4
Scaffold	Position	Empty 1 genotype	Empty 2 genotype	Empty 3 genotype	Empty 4 genotype		CHROM	POS	GENETYPR	CHROM	START	END	REF	ALT	ANNO	GENE(in or nearby)	MUT_type	MUT_info	Qeury_name	Qeury_length	NR_tophit_name	NR_tophit_description	NR_tophit_similarity	Swissprot_tophit_name	Swissprot_tophit_description	Swissprot_tophit_similarity	String_tophit_name	String_tophit_description	String_tophit_similarity	COG	KOG	NOG	GO_molecular_function	GO_biological_process	GO_cellular_component	KEGG_gene_id	KEGG_gene_name	KEGG_pathway	CDS	CDS_type	Pfam
C.avellana_Jefferson_00025	108257	1/1	1/1	1/1	1/1		C.avellana_Jefferson_00025	108257	T	C.avellana_Jefferson_00025	108257	108257	G	T	exonic	g526	nonsynonymous SNV	g526:g526.t1:exon30:c.3165G>T:p.E1055D,	g526	5011	XP_018842858.1	PREDICTED: uncharacterized protein LOC109007579 isoform X1 [Juglans regia]	0.72	sp|Q94A79|DMS3_ARATH	Protein DEFECTIVE IN MERISTEM SILENCING 3 OS=Arabidopsis thaliana GN=DMS3 PE=1 SV=1	0.56	59689.Al_scaffold_0006_2318	At5g24280-like protein Fragment	0.61	_	_	NOG269404	GO:0006306|DNA methylation;GO:0031047|gene silencing by RNA;GO:0070921|regulation of production of siRNA involved in chromatin silencing by small RNA;GO:0080188|RNA-directed DNA methylation	GO:0000419|DNA-directed RNA polymerase V complex	GO:0042803|protein homodimerization activity	_	_	_	m.827|g526.t1:2-4900(+)	5prime_partial	PF13589.3|HATPase_c_3|Histidine kinase-, DNA gyrase B-, and HSP90-like ATPase|g526.t1|m.827:191-311
C.avellana_Jefferson_00027	2933	1/1	1/1	1/1	1/1		C.avellana_Jefferson_00027	2933	G	C.avellana_Jefferson_00027	2933	2933	T	G	exonic	g547	nonsynonymous SNV	g547:g547.t1:exon1:c.1070A>C:p.E357A,	g547	3110	XP_018816058.1	PREDICTED: uncharacterized protein LOC108987582 [Juglans regia]	0.47	_	_	_	39947.LOC_Os04g29469.1	retrotransposon protein, putative, unclassified	0.45	_	KOG1075	_	_	_	_	_	_	_	m.861|g547.t1:290-3055(+)	complete	PF14111.3|DUF4283|Domain of unknown function (DUF4283)|g547.t1|m.861:29-173;PF14392.3|zf-CCHC_4|Zinc knuckle|g547.t1|m.861:175-221;PF03372.20|Exo_endo_phos|Endonuclease/Exonuclease/phosphatase family|g547.t1|m.861:580-677
C.avellana_Jefferson_00355	58664	1/1	1/1	1/1	1/1		C.avellana_Jefferson_00355	58664	C	C.avellana_Jefferson_00355	58664	58664	G	C	exonic	g3976	nonsynonymous SNV	g3976:g3976.t1:exon5:c.616C>G:p.P206A,	g3976	1783	XP_022759439.1	protein DETOXIFICATION 43-like [Durio zibethinus]	0.73	sp|Q9SFB0|DTX43_ARATH	Protein DETOXIFICATION 43 OS=Arabidopsis thaliana GN=DTX43 PE=1 SV=1	0.71	59689.fgenesh2_kg.3__847__AT3G08040.1	annotation not avaliable	0.69	COG0534	KOG1347	_	GO:0006879|cellular iron ion homeostasis;GO:0009737|response to abscisic acid;GO:0010044|response to aluminum ion;GO:0015746|citrate transport;GO:0016036|cellular response to phosphate starvation;GO:0030001|metal ion transport;GO:0055072|iron ion homeostasis;GO:0071281|cellular response to iron ion;GO:0071369|cellular response to ethylene stimulus;GO:0071732|cellular response to nitric oxide	GO:0005886|plasma membrane;GO:0009507|chloroplast;GO:0016021|integral component of membrane;GO:0031969|chloroplast membrane	GO:0005215|transporter activity;GO:0015137|citrate transmembrane transporter activity;GO:0015238|drug transmembrane transporter activity;GO:0015297|antiporter activity;GO:0046873|metal ion transmembrane transporter activity	_	_	_	m.6155|g3976.t1:58-1545(+);m.6156|g3976.t1:48-1034(-)	complete;complete	PF01554.15|MatE|MatE|g3976.t1|m.6155:150-243;PF01554.15|MatE|MatE|g3976.t1|m.6155:304-446;PF14667.3|Polysacc_synt_C|Polysaccharide biosynthesis C-terminal domain|g3976.t1|m.6155:197-307
C.avellana_Jefferson_00739	23012	1/1	1/1	1/1	1/1		C.avellana_Jefferson_00739	23012	C	C.avellana_Jefferson_00739	23012	23012	T	C	exonic	g6710	nonsynonymous SNV	g6710:g6710.t1:exon1:c.208A>G:p.K70E,	g6710	1669	XP_018811560.1	PREDICTED: uncharacterized protein LOC108984155 [Juglans regia]	0.47	_	_	_	39947.LOC_Os09g29700.1	retrotransposon protein, putative, unclassified	0.39	_	KOG0017	_	_	_	_	_	_	_	m.10401|g6710.t1:273-1478(+)	complete	PF14223.3|Retrotran_gag_2|gag-polypeptide of LTR copia-type|g6710.t1|m.10401:141-211;PF03732.14|Retrotrans_gag|Retrotransposon gag protein|g6710.t1|m.10401:147-209
C.avellana_Jefferson_00852	15014	1/1	1/1	1/1	1/1		C.avellana_Jefferson_00852	15014	T	C.avellana_Jefferson_00852	15014	15014	C	T	exonic	g7423	nonsynonymous SNV	g7423:g7423.t1:exon2:c.814G>A:p.G272S,	g7423	2525	XP_018845621.1	PREDICTED: probable xyloglucan glycosyltransferase 5 [Juglans regia]	0.95	sp|Q9SB75|CSLC5_ARATH	Probable xyloglucan glycosyltransferase 5 OS=Arabidopsis thaliana GN=CSLC5 PE=1 SV=1	0.91	_	_	_	_	_	_	GO:0009294|DNA mediated transformation;GO:0009617|response to bacterium;GO:0010192|mucilage biosynthetic process;GO:0048359|mucilage metabolic process involved in seed coat development;GO:0048868|pollen tube development;GO:0071555|cell wall organization	GO:0000139|Golgi membrane;GO:0005634|nucleus;GO:0005768|endosome;GO:0005794|Golgi apparatus;GO:0005802|trans-Golgi network;GO:0005886|plasma membrane;GO:0009506|plasmodesma;GO:0016021|integral component of membrane	GO:0016757|transferase activity, transferring glycosyl groups;GO:0042803|protein homodimerization activity;GO:0047259|glucomannan 4-beta-mannosyltransferase activity;GO:0051753|mannan synthase activity	_	_	_	m.11505|g7423.t1:268-2349(+)	complete	PF13641.3|Glyco_tranf_2_3|Glycosyltransferase like family 2|g7423.t1|m.11505:228-460;PF13632.3|Glyco_trans_2_3|Glycosyl transferase family group 2|g7423.t1|m.11505:322-528;PF00535.23|Glycos_transf_2|Glycosyl transferase family 2|g7423.t1|m.11505:233-388;PF13506.3|Glyco_transf_21|Glycosyl transferase family 21|g7423.t1|m.11505:293-461
C.avellana_Jefferson_01112	39903	1/1	1/1	1/1	1/1		C.avellana_Jefferson_01112	39903	A	C.avellana_Jefferson_01112	39903	39903	G	A	exonic	g8887	nonsynonymous SNV	g8887:g8887.t1:exon5:c.716C>T:p.P239L,	g8887	1868	XP_018816581.1	PREDICTED: uncharacterized protein At1g04910 [Juglans regia]	0.89	sp|Q4V398|OFT34_ARATH	O-fucosyltransferase 34 OS=Arabidopsis thaliana GN=OFUT34 PE=2 SV=1	0.84	59689.fgenesh2_kg.6__1552__AT5G15740.1	annotation not avaliable	0.85	_	_	NOG278527	GO:0006004|fucose metabolic process;GO:0006486|protein glycosylation;GO:0007155|cell adhesion;GO:0052325|cell wall pectin biosynthetic process;GO:0071555|cell wall organization;GO:0080157|regulation of plant-type cell wall organization or biogenesis	GO:0000139|Golgi membrane;GO:0005634|nucleus;GO:0005737|cytoplasm;GO:0005768|endosome;GO:0005794|Golgi apparatus;GO:0005802|trans-Golgi network;GO:0009507|chloroplast;GO:0016021|integral component of membrane	GO:0016757|transferase activity, transferring glycosyl groups	_	_	_	m.13811|g8887.t1:154-1695(+)	complete	PF10250.6|O-FucT|GDP-fucose protein O-fucosyltransferase|g8887.t1|m.13811:114-433
C.avellana_Jefferson_01581	4652	1/1	1/1	1/1	1/1		C.avellana_Jefferson_01581	4652	T	C.avellana_Jefferson_01581	4652	4652	C	T	exonic	g11171	nonsynonymous SNV	g11171:g11171.t1:exon1:c.343G>A:p.D115N,	g11171	707	XP_018810660.1	PREDICTED: probable terpene synthase 9 [Juglans regia]	0.74	sp|B9RPM3|TPS9_RICCO	Probable terpene synthase 9 OS=Ricinus communis GN=TPS9 PE=3 SV=1	0.64	_	_	_	_	_	_	GO:0008152|metabolic process		GO:0000287|magnesium ion binding;GO:0010333|terpene synthase activity	ko:K12742	ispS	path:ko00900;path:ko01110	m.1801|g11171.t1:2-679(+)	5prime_partial	PF01397.18|Terpene_synth|Terpene synthase, N-terminal domain|g11171.t1|m.1801:147-221
C.avellana_Jefferson_01736	26257	1/1	1/1	1/1	1/1		C.avellana_Jefferson_01736	26257	A	C.avellana_Jefferson_01736	26257	26257	G	A	exonic	g11831	nonsynonymous SNV	g11831:g11831.t1:exon31:c.6646G>A:p.V2216M,	g11831	7145	XP_018849647.1	PREDICTED: acetyl-CoA carboxylase 1-like [Juglans regia]	0.94	sp|Q38970|ACC1_ARATH	Acetyl-CoA carboxylase 1 OS=Arabidopsis thaliana GN=ACC1 PE=1 SV=1	0.89	59689.scaffold_104048.1	annotation not avaliable	0.89	COG0439;COG0511;COG4799	KOG0368	_	GO:0001894|tissue homeostasis;GO:0006084|acetyl-CoA metabolic process;GO:0006085|acetyl-CoA biosynthetic process;GO:0006090|pyruvate metabolic process;GO:0006094|gluconeogenesis;GO:0006606|protein import into nucleus;GO:0006629|lipid metabolic process;GO:0006633|fatty acid biosynthetic process;GO:0006768|biotin metabolic process;GO:0006810|transport;GO:0006853|carnitine shuttle;GO:0006998|nuclear…	GO:0000329|fungal-type vacuole membrane;GO:0001650|fibrillar center;GO:0005623|cell;GO:0005634|nucleus;GO:0005737|cytoplasm;GO:0005739|mitochondrion;GO:0005741|mitochondrial outer membrane;GO:0005789|endoplasmic reticulum membrane;GO:0005829|cytosol;GO:0005886|plasma membrane;GO:0009317|acetyl-CoA carboxylase complex;GO:0012505|endomembrane system;GO:0015629|actin cytoskeleton;GO:0016020|membrane…	GO:0003989|acetyl-CoA carboxylase activity;GO:0004075|biotin carboxylase activity;GO:0004736|pyruvate carboxylase activity;GO:0005102|signaling receptor binding;GO:0005524|ATP binding;GO:0009374|biotin binding;GO:0016743|carboxyl- or carbamoyltransferase activity;GO:0019900|kinase binding;GO:0032810|sterol response element binding;GO:0042802|identical protein binding;GO:0042803|protein homodimeri…	ko:K11262	ACACA	path:ko00061;path:ko00254;path:ko00620;path:ko00640;path:ko01100;path:ko01110;path:ko01212;path:ko04152;path:ko04910;path:ko04922	m.2845|g11831.t1:191-6892(+)	complete	PF08326.9|ACC_central|Acetyl-CoA carboxylase, central region|g11831.t1|m.2845:720-1463;PF01039.19|Carboxyl_trans|Carboxyl transferase domain|g11831.t1|m.2845:1565-2117;PF02786.14|CPSase_L_D2|Carbamoyl-phosphate synthase L chain, ATP binding domain|g11831.t1|m.2845:215-397;PF00289.19|Biotin_carb_N|Biotin carboxylase, N-terminal domain|g11831.t1|m.2845:48-167;PF02785.16|Biotin_carb_C|Biotin carboxy…
C.avellana_Jefferson_01830	22598	1/1	1/1	1/1	1/1		C.avellana_Jefferson_01830	22598	A	C.avellana_Jefferson_01830	22598	22598	C	A	exonic	g12219	nonsynonymous SNV	g12219:g12219.t1:exon2:c.23G>T:p.G8V,	g12219	1601	XP_018822161.1	PREDICTED: sodium/hydrogen exchanger 2-like isoform X2 [Juglans regia]	0.72	sp|Q56XP4|NHX2_ARATH	Sodium/hydrogen exchanger 2 OS=Arabidopsis thaliana GN=NHX2 PE=2 SV=2	0.68	_	_	_	_	_	_	GO:0000003|reproduction;GO:0002028|regulation of sodium ion transport;GO:0002119|nematode larval development;GO:0003365|establishment of cell polarity involved in ameboidal cell migration;GO:0006811|ion transport;GO:0006813|potassium ion transport;GO:0006814|sodium ion transport;GO:0006885|regulation of pH;GO:0006898|receptor-mediated endocytosis;GO:0006935|chemotaxis;GO:0007035|vacuolar acidific…	GO:0000139|Golgi membrane;GO:0000325|plant-type vacuole;GO:0000329|fungal-type vacuole membrane;GO:0005737|cytoplasm;GO:0005769|early endosome;GO:0005770|late endosome;GO:0005773|vacuole;GO:0005774|vacuolar membrane;GO:0005789|endoplasmic reticulum membrane;GO:0005794|Golgi apparatus;GO:0005802|trans-Golgi network;GO:0005886|plasma membrane;GO:0005903|brush border;GO:0009986|cell surface;GO:00160…	GO:0005516|calmodulin binding;GO:0015081|sodium ion transmembrane transporter activity;GO:0015385|sodium:proton antiporter activity;GO:0015386|potassium:proton antiporter activity;GO:0030165|PDZ domain binding	ko:K14724	SLC9A8, NHE8		m.3394|g12219.t1:147-1439(+)	complete	PF00999.18|Na_H_Exchanger|Sodium/hydrogen exchanger family|g12219.t1|m.3394:75-128;PF00999.18|Na_H_Exchanger|Sodium/hydrogen exchanger family|g12219.t1|m.3394:124-335
C.avellana_Jefferson_02132	19138	1/1	1/1	1/1	1/1		C.avellana_Jefferson_02132	19138	G	C.avellana_Jefferson_02132	19138	19138	A	G	exonic	g13442	nonsynonymous SNV	g13442:g13442.t1:exon2:c.725T>C:p.M242T,	g13442	1331	XP_018852025.1	PREDICTED: non-functional pseudokinase ZED1-like [Juglans regia]	0.75	sp|Q8LGB6|ZED1_ARATH	Non-functional pseudokinase ZED1 OS=Arabidopsis thaliana GN=ZED1 PE=1 SV=1	0.62	59689.scaffold_502945.1	annotation not avaliable	0.63	_	KOG1187	_	GO:0006182|cGMP biosynthetic process;GO:0006468|protein phosphorylation;GO:0006952|defense response;GO:0007166|cell surface receptor signaling pathway;GO:0009311|oligosaccharide metabolic process;GO:0009611|response to wounding;GO:0009615|response to virus;GO:0009617|response to bacterium;GO:0009620|response to fungus;GO:0009751|response to salicylic acid;GO:0009826|unidimensional cell growth;GO:…	GO:0005623|cell;GO:0005773|vacuole;GO:0005886|plasma membrane;GO:0009505|plant-type cell wall;GO:0016021|integral component of membrane	GO:0004383|guanylate cyclase activity;GO:0004672|protein kinase activity;GO:0004674|protein serine/threonine kinase activity;GO:0004675|transmembrane receptor protein serine/threonine kinase activity;GO:0005509|calcium ion binding;GO:0005524|ATP binding;GO:0016301|kinase activity;GO:0030247|polysaccharide binding	ko:K04733	IRAK4	path:ko04064;path:ko04620;path:ko04621;path:ko04624;path:ko04722;path:ko05133;path:ko05140;path:ko05142;path:ko05145;path:ko05152;path:ko05162;path:ko05164	m.5201|g13442.t1:157-1107(+)	complete	PF00069.22|Pkinase|Protein kinase domain|g13442.t1|m.5201:79-265;PF07714.14|Pkinase_Tyr|Protein tyrosine kinase|g13442.t1|m.5201:81-267
C.avellana_Jefferson_05024	10274	1/1	1/1	1/1	1/1		C.avellana_Jefferson_05024	10274	C	C.avellana_Jefferson_05024	10274	10274	G	C	exonic	g21444	nonsynonymous SNV	g21444:g21444.t1:exon1:c.99C>G:p.D33E,	g21444	366	XP_017227190.1	PREDICTED: uncharacterized protein LOC108203016 [Daucus carota subsp. sativus]	0.75	sp|Q8GYH5|BAD1_ARATH	Ankyrin repeat-containing protein BDA1 OS=Arabidopsis thaliana GN=BAD1 PE=1 SV=1	0.61	_	_	_	_	_	_	GO:0009751|response to salicylic acid;GO:0045087|innate immune response	GO:0005886|plasma membrane;GO:0016021|integral component of membrane	_	_	_	_	_	_	_
C.avellana_Jefferson_06755	9349	1/1	1/1	1/1	1/1		C.avellana_Jefferson_06755	9349	G	C.avellana_Jefferson_06755	9349	9349	A	G	exonic	g24370	nonsynonymous SNV	g24370:g24370.t1:exon3:c.2014A>G:p.T672A,	g24370	3000	XP_022891790.1	uncharacterized protein LOC111406633 [Olea europaea var. sylvestris]	0.55	_	_	_	39947.LOC_Os01g18040.1	retrotransposon protein, putative, unclassified	0.46	COG2801	KOG0017	_	_	_	_	_	_	_	m.6532|g24370.t1:281-2749(+)	complete	PF03732.14|Retrotrans_gag|Retrotransposon gag protein|g24370.t1|m.6532:199-289
C.avellana_Jefferson_07319	2303	1/1	1/1	1/1	1/1		C.avellana_Jefferson_07319	2303	A	C.avellana_Jefferson_07319	2303	2303	T	A	exonic	g25172	nonsynonymous SNV	g25172:g25172.t1:exon1:c.673T>A:p.F225I,	g25172	1755	XP_022141998.1	uncharacterized protein LOC111012232 isoform X1 [Momordica charantia]	0.68	_	_	_	_	_	_	_	_	_	_	_	_	_	_	_	m.7729|g25172.t1:3-1631(+)	5prime_partial	_
C.avellana_Jefferson_07995	10257	1/1	1/1	1/1	1/1		C.avellana_Jefferson_07995	10257	A	C.avellana_Jefferson_07995	10257	10257	C	A	exonic	g26083	nonsynonymous SNV	g26083:g26083.t1:exon8:c.2129C>A:p.A710E,	g26083	2571	XP_018821524.1	PREDICTED: U-box domain-containing protein 52-like [Juglans regia]	0.74	sp|Q8S8S7|PUB34_ARATH	U-box domain-containing protein 34 OS=Arabidopsis thaliana GN=PUB34 PE=3 SV=1	0.53	15368.BRADI2G41900.1	annotation not avaliable	0.68	COG0515	KOG1187	_	GO:0006468|protein phosphorylation;GO:0006950|response to stress;GO:0007166|cell surface receptor signaling pathway;GO:0007338|single fertilization;GO:0009738|abscisic acid-activated signaling pathway;GO:0009826|unidimensional cell growth;GO:0016567|protein ubiquitination;GO:0034613|cellular protein localization;GO:0046777|protein autophosphorylation;GO:0048527|lateral root development;GO:0048544…	GO:0005634|nucleus;GO:0005773|vacuole;GO:0005829|cytosol;GO:0005886|plasma membrane;GO:0009506|plasmodesma;GO:0009507|chloroplast;GO:0016021|integral component of membrane;GO:0016324|apical plasma membrane;GO:0090404|pollen tube tip	GO:0004672|protein kinase activity;GO:0004674|protein serine/threonine kinase activity;GO:0004675|transmembrane receptor protein serine/threonine kinase activity;GO:0004714|transmembrane receptor protein tyrosine kinase activity;GO:0004842|ubiquitin-protein transferase activity;GO:0005509|calcium ion binding;GO:0005516|calmodulin binding;GO:0005524|ATP binding;GO:0030246|carbohydrate binding;GO:0…	ko:K04733	IRAK4	path:ko04064;path:ko04620;path:ko04621;path:ko04624;path:ko04722;path:ko05133;path:ko05140;path:ko05142;path:ko05145;path:ko05152;path:ko05162;path:ko05164	m.9065|g26083.t1:87-2384(+)	complete	PF00069.22|Pkinase|Protein kinase domain|g26083.t1|m.9065:450-703;PF07714.14|Pkinase_Tyr|Protein tyrosine kinase|g26083.t1|m.9065:453-704;PF00582.23|Usp|Universal stress protein family|g26083.t1|m.9065:47-178
C.avellana_Jefferson_08504	7843	1/1	1/1	1/1	1/1		C.avellana_Jefferson_08504	7843	A	C.avellana_Jefferson_08504	7843	7843	T	A	exonic	g26696	nonsynonymous SNV	g26696:g26696.t1:exon2:c.920A>T:p.Y307F,	g26696	1365	XP_018859331.1	PREDICTED: disease resistance protein At4g27190-like, partial [Juglans regia]	0.59	sp|Q9T048|DRL27_ARATH	Disease resistance protein At4g27190 OS=Arabidopsis thaliana GN=At4g27190 PE=2 SV=1	0.5	_	_	_	_	_	_	GO:0006952|defense response;GO:0007165|signal transduction;GO:0008219|cell death;GO:0009617|response to bacterium;GO:0009626|plant-type hypersensitive response;GO:0009816|defense response to bacterium, incompatible interaction	GO:0005622|intracellular;GO:0005739|mitochondrion;GO:0005829|cytosol;GO:0005886|plasma membrane	GO:0000166|nucleotide binding;GO:0005524|ATP binding;GO:0038023|signaling receptor activity;GO:0042802|identical protein binding;GO:0043531|ADP binding	ko:K13459	RPS2	path:ko04626	m.10011|g26696.t1:2-1162(+)	5prime_partial	PF00931.19|NB-ARC|NB-ARC domain|g26696.t1|m.10011:150-385
C.avellana_Jefferson_08703	4254	1/1	1/1	1/1	1/1		C.avellana_Jefferson_08703	4254	T	C.avellana_Jefferson_08703	4254	4254	A	T	exonic	g26905	nonsynonymous SNV	g26905:g26905.t1:exon2:c.1333A>T:p.T445S,	g26905	1770	XP_018851345.1	PREDICTED: UDP-glycosyltransferase 74E2-like isoform X1 [Juglans regia]	0.89	sp|Q9SYK9|U74E2_ARATH	UDP-glycosyltransferase 74E2 OS=Arabidopsis thaliana GN=UGT74E2 PE=1 SV=1	0.7	_	_	_	_	_	_	GO:0008152|metabolic process;GO:0009636|response to toxic substance;GO:0009696|salicylic acid metabolic process;GO:0009718|anthocyanin-containing compound biosynthetic process;GO:0009751|response to salicylic acid;GO:0009801|cinnamic acid ester metabolic process;GO:0009850|auxin metabolic process;GO:0009920|cell plate formation involved in plant-type cell wall biogenesis;GO:0010016|shoot system m…	GO:0005737|cytoplasm;GO:0005794|Golgi apparatus;GO:0005829|cytosol;GO:0005856|cytoskeleton;GO:0009507|chloroplast;GO:0009524|phragmoplast;GO:0043231|intracellular membrane-bounded organelle;GO:0048471|perinuclear region of cytoplasm	GO:0000166|nucleotide binding;GO:0008194|UDP-glycosyltransferase activity;GO:0016758|transferase activity, transferring hexosyl groups;GO:0035251|UDP-glucosyltransferase activity;GO:0047215|indole-3-acetate beta-glucosyltransferase activity;GO:0047218|hydroxycinnamate 4-beta-glucosyltransferase activity;GO:0047251|thiohydroximate beta-D-glucosyltransferase activity;GO:0047913|gallate 1-beta-gluco…	ko:K13691	SGT1		m.10305|g26905.t1:238-1626(+)	complete	PF00201.15|UDPGT|UDP-glucoronosyl and UDP-glucosyl transferase|g26905.t1|m.10305:278-426
C.avellana_Jefferson_12508	1441	1/1	1/1	1/1	1/1		C.avellana_Jefferson_12508	1441	C	C.avellana_Jefferson_12508	1441	1441	T	C	exonic	g30192	nonsynonymous SNV	g30192:g30192.t1:exon1:c.454A>G:p.N152D,	g30192	2011	XP_006422068.1	hypothetical protein CICLE_v10007021mg [Citrus clementina]	0.69	_	_	_	_	_	_	_	_	_	_	_	_	_	_	_	m.266|g30192.t1:1-1299(+)	5prime_partial	PF13855.3|LRR_8|Leucine rich repeat|g30192.t1|m.266:285-340;PF00560.30|LRR_1|Leucine Rich Repeat|g30192.t1|m.266:61-82;PF00560.30|LRR_1|Leucine Rich Repeat|g30192.t1|m.266:183-205;PF00560.30|LRR_1|Leucine Rich Repeat|g30192.t1|m.266:305-324
C.avellana_Jefferson_19191	1902	1/1	1/1	1/1	1/1		C.avellana_Jefferson_19191	1902	G	C.avellana_Jefferson_19191	1902	1902	A	G	exonic	g33154	nonsynonymous SNV	g33154:g33154.t1:exon2:c.307T>C:p.S103P,	g33154	1669	_	_	_	_	_	_	_	_	_	_	_	_	_	_	_	_	_	_	m.4372|g33154.t1:284-871(+);m.4373|g33154.t1:1-315(+)	complete;5prime_partial	_
